# Supplementary material for: Challenges in the discovery of tumor-specific alternative splicing-derived cell-surface antigens in glioma
Source: Sci Rep. 2024 Mar 16;14:6362. doi: 10.1038/s41598-024-56684-0 (PMC10944514; doi:10.1038/s41598-024-56684-0)
Supplement: Supplementary file 1 — Supplementary Tables. [file 41598_2024_56684_MOESM1_ESM.xlsx]

## Sheet: TableS1
Supplementary Table S1. TCGA sample list analyzed in this study.
Sample_Barcode	Study	Tumor_WHO_Grade	Histology	IDH_Status	Chr_1p19q_Status	ABSOLUTE_Tumor_Purity (0–1)	Class
TCGA-CS-4938	TCGA-LGG	G2	astrocytoma	Mutant	non-codel	0.79	IDH-A
TCGA-CS-4941	TCGA-LGG	G3	astrocytoma	WT	non-codel	0.61	IDHwt
TCGA-CS-4942	TCGA-LGG	G3	astrocytoma	Mutant	non-codel	0.76	IDH-A
TCGA-CS-4943	TCGA-LGG	G3	astrocytoma	Mutant	non-codel	0.83	IDH-A
TCGA-CS-4944	TCGA-LGG	G2	astrocytoma	Mutant	non-codel	0.74	IDH-A
TCGA-CS-5390	TCGA-LGG	G2	oligodendroglioma	Mutant	codel	0.85	IDH-O
TCGA-CS-5394	TCGA-LGG	G3	astrocytoma	Mutant	non-codel	0.92	IDH-A
TCGA-CS-5395	TCGA-LGG	G2	oligodendroglioma	WT	non-codel	0.81	IDHwt
TCGA-CS-5396	TCGA-LGG	G3	oligodendroglioma	Mutant	codel	0.89	IDH-O
TCGA-CS-5397	TCGA-LGG	G3	astrocytoma	WT	non-codel	0.65	IDHwt
TCGA-CS-6186	TCGA-LGG	G3	oligoastrocytoma	WT	non-codel	0.89	IDHwt
TCGA-CS-6188	TCGA-LGG	G3	astrocytoma	WT	non-codel	0.68	IDHwt
TCGA-CS-6668	TCGA-LGG	G2	oligodendroglioma	Mutant	codel	0.98	IDH-O
TCGA-CS-6670	TCGA-LGG	G3	oligodendroglioma	Mutant	codel	0.82	IDH-O
TCGA-DB-5273	TCGA-LGG	G3	astrocytoma	Mutant	non-codel	0.71	IDH-A
TCGA-DB-5274	TCGA-LGG	G3	oligoastrocytoma	Mutant	codel	0.82	IDH-O
TCGA-DB-5275	TCGA-LGG	G3	oligoastrocytoma	Mutant	non-codel	1	IDH-A
TCGA-DB-5277	TCGA-LGG	G3	astrocytoma	Mutant	non-codel	0.9	IDH-A
TCGA-DB-5278	TCGA-LGG	G2	oligodendroglioma	Mutant	codel	0.78	IDH-O
TCGA-DB-5279	TCGA-LGG	G2	oligodendroglioma	Mutant	codel	0.83	IDH-O
TCGA-DB-5280	TCGA-LGG	G2	oligoastrocytoma	Mutant	non-codel	0.88	IDH-A
TCGA-DB-A4XA	TCGA-LGG	G2	oligoastrocytoma	Mutant	codel	1	IDH-O
TCGA-DB-A4XB	TCGA-LGG	G3	astrocytoma	Mutant	non-codel	0.9	IDH-A
TCGA-DB-A4XC	TCGA-LGG	G2	oligoastrocytoma	Mutant	non-codel	1	IDH-A
TCGA-DB-A4XG	TCGA-LGG	G3	oligodendroglioma	Mutant	codel	0.92	IDH-O
TCGA-DB-A64L	TCGA-LGG	G2	oligodendroglioma	Mutant	codel	0.61	IDH-O
TCGA-DB-A64O	TCGA-LGG	G2	oligoastrocytoma	WT	non-codel	1	IDHwt
TCGA-DB-A64P	TCGA-LGG	G3	oligodendroglioma	Mutant	codel	0.87	IDH-O
TCGA-DB-A64Q	TCGA-LGG	G2	oligoastrocytoma	Mutant	codel	0.82	IDH-O
TCGA-DB-A64R	TCGA-LGG	G2	oligodendroglioma	Mutant	codel	0.96	IDH-O
TCGA-DB-A64S	TCGA-LGG	G2	oligoastrocytoma	Mutant	non-codel	0.87	IDH-A
TCGA-DB-A64U	TCGA-LGG	G2	oligoastrocytoma	Mutant	codel	0.78	IDH-O
TCGA-DB-A64V	TCGA-LGG	G2	oligodendroglioma	Mutant	codel	1	IDH-O
TCGA-DB-A64W	TCGA-LGG	G3	oligoastrocytoma	Mutant	codel	0.8	IDH-O
TCGA-DB-A75K	TCGA-LGG	G3	oligoastrocytoma	Mutant	codel	0.84	IDH-O
TCGA-DB-A75L	TCGA-LGG	G3	astrocytoma	Mutant	non-codel	0.71	IDH-A
TCGA-DB-A75O	TCGA-LGG	G3	astrocytoma	Mutant	non-codel	1	IDH-A
TCGA-DB-A75P	TCGA-LGG	G2	astrocytoma	WT	non-codel	0.7	IDHwt
TCGA-DH-5140	TCGA-LGG	G3	oligoastrocytoma	WT	non-codel	0.78	IDHwt
TCGA-DH-5141	TCGA-LGG	G3	oligodendroglioma	Mutant	codel	0.79	IDH-O
TCGA-DH-5142	TCGA-LGG	G3	astrocytoma	Mutant	non-codel	0.77	IDH-A
TCGA-DH-5144	TCGA-LGG	G3	oligodendroglioma	Mutant	codel	0.92	IDH-O
TCGA-DH-A669	TCGA-LGG	G3	oligodendroglioma	Mutant	codel	0.77	IDH-O
TCGA-DH-A66B	TCGA-LGG	G3	astrocytoma	Mutant	non-codel	1	IDH-A
TCGA-DH-A66D	TCGA-LGG	G3	astrocytoma	Mutant	non-codel	0.68	IDH-A
TCGA-DH-A7US	TCGA-LGG	G2	oligodendroglioma	Mutant	codel	0.74	IDH-O
TCGA-DH-A7UT	TCGA-LGG	G3	astrocytoma	Mutant	non-codel	0.69	IDH-A
TCGA-DH-A7UU	TCGA-LGG	G3	astrocytoma	Mutant	non-codel	0.75	IDH-A
TCGA-DU-5847	TCGA-LGG	G3	astrocytoma	WT	non-codel	0.76	IDHwt
TCGA-DU-5849	TCGA-LGG	G2	oligodendroglioma	Mutant	codel	0.95	IDH-O
TCGA-DU-5852	TCGA-LGG	G3	oligoastrocytoma	WT	non-codel	0.82	IDHwt
TCGA-DU-5853	TCGA-LGG	G2	oligoastrocytoma	Mutant	non-codel	0.83	IDH-A
TCGA-DU-5870	TCGA-LGG	G2	oligodendroglioma	Mutant	codel	0.81	IDH-O
TCGA-DU-5871	TCGA-LGG	G2	oligoastrocytoma	Mutant	non-codel	0.9	IDH-A
TCGA-DU-5872	TCGA-LGG	G2	oligoastrocytoma	Mutant	non-codel	0.82	IDH-A
TCGA-DU-5874	TCGA-LGG	G2	oligodendroglioma	Mutant	codel	0.96	IDH-O
TCGA-DU-6392	TCGA-LGG	G3	astrocytoma	WT	non-codel	0.78	IDHwt
TCGA-DU-6393	TCGA-LGG	G3	oligodendroglioma	Mutant	codel	0.96	IDH-O
TCGA-DU-6394	TCGA-LGG	G3	oligodendroglioma	Mutant	codel	0.98	IDH-O
TCGA-DU-6395	TCGA-LGG	G2	oligoastrocytoma	Mutant	non-codel	0.89	IDH-A
TCGA-DU-6396	TCGA-LGG	G3	oligoastrocytoma	Mutant	non-codel	0.63	IDH-A
TCGA-DU-6397	TCGA-LGG	G3	oligodendroglioma	Mutant	codel	0.78	IDH-O
TCGA-DU-6399	TCGA-LGG	G2	oligodendroglioma	Mutant	non-codel	0.73	IDH-A
TCGA-DU-6400	TCGA-LGG	G2	oligodendroglioma	Mutant	codel	0.91	IDH-O
TCGA-DU-6402	TCGA-LGG	G3	astrocytoma	WT	non-codel	0.64	IDHwt
TCGA-DU-6403	TCGA-LGG	G3	oligoastrocytoma	WT	non-codel	0.71	IDHwt
TCGA-DU-6405	TCGA-LGG	G3	astrocytoma	WT	non-codel	0.88	IDHwt
TCGA-DU-6406	TCGA-LGG	G3	oligoastrocytoma	WT	non-codel	0.98	IDHwt
TCGA-DU-6407	TCGA-LGG	G2	oligodendroglioma	Mutant	non-codel	0.8	IDH-A
TCGA-DU-6408	TCGA-LGG	G3	oligodendroglioma	Mutant	non-codel	0.85	IDH-A
TCGA-DU-6410	TCGA-LGG	G3	oligodendroglioma	Mutant	codel	0.97	IDH-O
TCGA-DU-6542	TCGA-LGG	G3	oligoastrocytoma	Mutant	non-codel	0.82	IDH-A
TCGA-DU-7006	TCGA-LGG	G3	astrocytoma	WT	non-codel	0.73	IDHwt
TCGA-DU-7007	TCGA-LGG	G2	astrocytoma	Mutant	non-codel	0.84	IDH-A
TCGA-DU-7008	TCGA-LGG	G2	oligodendroglioma	Mutant	non-codel	0.82	IDH-A
TCGA-DU-7010	TCGA-LGG	G3	astrocytoma	Mutant	non-codel	0.75	IDH-A
TCGA-DU-7013	TCGA-LGG	G3	astrocytoma	WT	non-codel	0.96	IDHwt
TCGA-DU-7018	TCGA-LGG	G3	oligodendroglioma	Mutant	codel	0.87	IDH-O
TCGA-DU-7019	TCGA-LGG	G3	oligoastrocytoma	Mutant	non-codel	0.74	IDH-A
TCGA-DU-7290	TCGA-LGG	G3	astrocytoma	WT	non-codel	0.68	IDHwt
TCGA-DU-7292	TCGA-LGG	G3	astrocytoma	WT	non-codel	0.66	IDHwt
TCGA-DU-7294	TCGA-LGG	G2	oligodendroglioma	Mutant	codel	0.93	IDH-O
TCGA-DU-7298	TCGA-LGG	G3	astrocytoma	Mutant	non-codel	0.76	IDH-A
TCGA-DU-7299	TCGA-LGG	G3	astrocytoma	Mutant	non-codel	0.68	IDH-A
TCGA-DU-7300	TCGA-LGG	G3	oligodendroglioma	Mutant	codel	0.67	IDH-O
TCGA-DU-7301	TCGA-LGG	G2	oligodendroglioma	Mutant	non-codel	0.88	IDH-A
TCGA-DU-7302	TCGA-LGG	G3	oligodendroglioma	Mutant	codel	0.89	IDH-O
TCGA-DU-7304	TCGA-LGG	G3	oligoastrocytoma	Mutant	non-codel	0.8	IDH-A
TCGA-DU-7306	TCGA-LGG	G2	oligoastrocytoma	Mutant	non-codel	0.85	IDH-A
TCGA-DU-8158	TCGA-LGG	G3	astrocytoma	WT	non-codel	0.7	IDHwt
TCGA-DU-8164	TCGA-LGG	G2	oligodendroglioma	Mutant	codel	0.91	IDH-O
TCGA-DU-8166	TCGA-LGG	G2	oligoastrocytoma	Mutant	non-codel	0.84	IDH-A
TCGA-DU-8168	TCGA-LGG	G3	oligodendroglioma	Mutant	codel	1	IDH-O
TCGA-DU-A5TP	TCGA-LGG	G3	astrocytoma	Mutant	non-codel	0.7	IDH-A
TCGA-DU-A5TR	TCGA-LGG	G2	oligoastrocytoma	Mutant	non-codel	0.72	IDH-A
TCGA-DU-A5TS	TCGA-LGG	G2	oligodendroglioma	Mutant	non-codel	0.78	IDH-A
TCGA-DU-A5TU	TCGA-LGG	G2	astrocytoma	Mutant	non-codel	0.81	IDH-A
TCGA-DU-A6S3	TCGA-LGG	G2	oligodendroglioma	Mutant	codel	1	IDH-O
TCGA-DU-A6S6	TCGA-LGG	G2	oligoastrocytoma	Mutant	codel	0.89	IDH-O
TCGA-DU-A6S7	TCGA-LGG	G3	astrocytoma	Mutant	non-codel	0.76	IDH-A
TCGA-DU-A6S8	TCGA-LGG	G3	oligodendroglioma	Mutant	codel	0.78	IDH-O
TCGA-DU-A76K	TCGA-LGG	G2	oligodendroglioma	WT	non-codel	0.61	IDHwt
TCGA-DU-A76L	TCGA-LGG	G3	oligodendroglioma	WT	non-codel	0.64	IDHwt
TCGA-DU-A76O	TCGA-LGG	G2	astrocytoma	Mutant	non-codel	0.71	IDH-A
TCGA-DU-A76R	TCGA-LGG	G3	oligodendroglioma	Mutant	codel	0.82	IDH-O
TCGA-DU-A7T6	TCGA-LGG	G3	oligodendroglioma	Mutant	codel	0.86	IDH-O
TCGA-DU-A7T8	TCGA-LGG	G3	oligoastrocytoma	Mutant	non-codel	0.78	IDH-A
TCGA-DU-A7TA	TCGA-LGG	G2	oligodendroglioma	Mutant	non-codel	0.75	IDH-A
TCGA-DU-A7TB	TCGA-LGG	G2	oligodendroglioma	WT	non-codel	0.68	IDHwt
TCGA-DU-A7TC	TCGA-LGG	G2	astrocytoma	Mutant	non-codel	0.64	IDH-A
TCGA-DU-A7TD	TCGA-LGG	G3	oligoastrocytoma	WT	non-codel	0.81	IDHwt
TCGA-DU-A7TJ	TCGA-LGG	G3	astrocytoma	WT	non-codel	0.87	IDHwt
TCGA-E1-5302	TCGA-LGG	G3	astrocytoma	Mutant	non-codel	0.83	IDH-A
TCGA-E1-5304	TCGA-LGG	G3	astrocytoma	Mutant	non-codel	0.95	IDH-A
TCGA-E1-5305	TCGA-LGG	G3	astrocytoma	Mutant	non-codel	0.77	IDH-A
TCGA-E1-5311	TCGA-LGG	G3	oligodendroglioma	Mutant	codel	0.85	IDH-O
TCGA-E1-5318	TCGA-LGG	G2	oligodendroglioma	Mutant	codel	0.82	IDH-O
TCGA-E1-5319	TCGA-LGG	G2	oligodendroglioma	Mutant	codel	0.7	IDH-O
TCGA-E1-5322	TCGA-LGG	G2	oligoastrocytoma	Mutant	non-codel	0.74	IDH-A
TCGA-E1-A7YD	TCGA-LGG	NA	NA	WT	non-codel	0.79	IDHwt
TCGA-E1-A7YE	TCGA-LGG	NA	NA	Mutant	non-codel	0.8	IDH-A
TCGA-E1-A7YI	TCGA-LGG	NA	NA	Mutant	non-codel	0.92	IDH-A
TCGA-E1-A7YJ	TCGA-LGG	NA	NA	WT	non-codel	0.78	IDHwt
TCGA-E1-A7YO	TCGA-LGG	G3	oligodendroglioma	Mutant	codel	0.76	IDH-O
TCGA-E1-A7YV	TCGA-LGG	G3	oligoastrocytoma	Mutant	non-codel	0.75	IDH-A
TCGA-E1-A7Z2	TCGA-LGG	NA	NA	WT	non-codel	0.74	IDHwt
TCGA-E1-A7Z4	TCGA-LGG	NA	NA	Mutant	non-codel	0.7	IDH-A
TCGA-E1-A7Z6	TCGA-LGG	G2	astrocytoma	Mutant	non-codel	0.63	IDH-A
TCGA-FG-5962	TCGA-LGG	G3	oligodendroglioma	Mutant	codel	0.83	IDH-O
TCGA-FG-5964	TCGA-LGG	G2	oligodendroglioma	Mutant	codel	0.64	IDH-O
TCGA-FG-6691	TCGA-LGG	G2	astrocytoma	Mutant	non-codel	0.82	IDH-A
TCGA-FG-6692	TCGA-LGG	G3	oligodendroglioma	WT	non-codel	0.84	IDHwt
TCGA-FG-7636	TCGA-LGG	G3	astrocytoma	Mutant	non-codel	0.81	IDH-A
TCGA-FG-7638	TCGA-LGG	G3	oligodendroglioma	Mutant	codel	0.88	IDH-O
TCGA-FG-7641	TCGA-LGG	G2	oligodendroglioma	Mutant	codel	0.79	IDH-O
TCGA-FG-8185	TCGA-LGG	G3	astrocytoma	Mutant	non-codel	0.87	IDH-A
TCGA-FG-8186	TCGA-LGG	G3	oligoastrocytoma	Mutant	codel	0.82	IDH-O
TCGA-FG-8187	TCGA-LGG	G2	oligoastrocytoma	Mutant	codel	0.73	IDH-O
TCGA-FG-A4MT	TCGA-LGG	G2	oligodendroglioma	Mutant	non-codel	0.87	IDH-A
TCGA-FG-A4MU	TCGA-LGG	G3	oligoastrocytoma	WT	non-codel	0.91	IDHwt
TCGA-FG-A4MW	TCGA-LGG	G3	oligoastrocytoma	WT	non-codel	0.72	IDHwt
TCGA-FG-A4MY	TCGA-LGG	G2	oligoastrocytoma	Mutant	non-codel	0.93	IDH-A
TCGA-FG-A60J	TCGA-LGG	G2	oligoastrocytoma	Mutant	non-codel	0.75	IDH-A
TCGA-FG-A60K	TCGA-LGG	G2	oligoastrocytoma	Mutant	codel	0.83	IDH-O
TCGA-FG-A60L	TCGA-LGG	G2	astrocytoma	Mutant	non-codel	0.76	IDH-A
TCGA-FG-A6IZ	TCGA-LGG	G2	oligodendroglioma	Mutant	codel	0.96	IDH-O
TCGA-FG-A6J3	TCGA-LGG	G3	astrocytoma	Mutant	non-codel	0.7	IDH-A
TCGA-FG-A70Y	TCGA-LGG	G2	oligodendroglioma	Mutant	non-codel	1	IDH-A
TCGA-FG-A70Z	TCGA-LGG	G3	oligoastrocytoma	WT	non-codel	0.7	IDHwt
TCGA-FG-A710	TCGA-LGG	G2	oligodendroglioma	Mutant	codel	0.83	IDH-O
TCGA-FG-A711	TCGA-LGG	G2	oligodendroglioma	Mutant	non-codel	0.74	IDH-A
TCGA-FN-7833	TCGA-LGG	G3	oligoastrocytoma	Mutant	non-codel	0.91	IDH-A
TCGA-HT-7468	TCGA-LGG	G3	oligodendroglioma	Mutant	codel	0.99	IDH-O
TCGA-HT-7469	TCGA-LGG	G3	oligodendroglioma	WT	non-codel	0.95	IDHwt
TCGA-HT-7470	TCGA-LGG	G3	oligodendroglioma	Mutant	non-codel	0.79	IDH-A
TCGA-HT-7471	TCGA-LGG	G3	oligodendroglioma	Mutant	codel	0.94	IDH-O
TCGA-HT-7472	TCGA-LGG	G2	oligodendroglioma	Mutant	non-codel	0.71	IDH-A
TCGA-HT-7473	TCGA-LGG	G2	oligoastrocytoma	Mutant	non-codel	0.77	IDH-A
TCGA-HT-7474	TCGA-LGG	G2	oligoastrocytoma	Mutant	non-codel	0.61	IDH-A
TCGA-HT-7475	TCGA-LGG	G3	oligoastrocytoma	Mutant	non-codel	0.84	IDH-A
TCGA-HT-7476	TCGA-LGG	G2	astrocytoma	Mutant	non-codel	0.71	IDH-A
TCGA-HT-7477	TCGA-LGG	G3	astrocytoma	Mutant	non-codel	1	IDH-A
TCGA-HT-7478	TCGA-LGG	G2	astrocytoma	Mutant	non-codel	0.64	IDH-A
TCGA-HT-7480	TCGA-LGG	G2	oligodendroglioma	Mutant	codel	0.89	IDH-O
TCGA-HT-7482	TCGA-LGG	G2	oligoastrocytoma	Mutant	non-codel	0.65	IDH-A
TCGA-HT-7483	TCGA-LGG	G2	oligoastrocytoma	Mutant	non-codel	0.81	IDH-A
TCGA-HT-7485	TCGA-LGG	G2	astrocytoma	Mutant	non-codel	0.8	IDH-A
TCGA-HT-7601	TCGA-LGG	G3	astrocytoma	Mutant	non-codel	0.65	IDH-A
TCGA-HT-7604	TCGA-LGG	G2	astrocytoma	Mutant	non-codel	0.9	IDH-A
TCGA-HT-7605	TCGA-LGG	G2	oligodendroglioma	Mutant	codel	0.68	IDH-O
TCGA-HT-7606	TCGA-LGG	G2	astrocytoma	Mutant	non-codel	0.95	IDH-A
TCGA-HT-7608	TCGA-LGG	G2	oligoastrocytoma	Mutant	codel	0.85	IDH-O
TCGA-HT-7610	TCGA-LGG	G2	oligoastrocytoma	Mutant	non-codel	0.63	IDH-A
TCGA-HT-7611	TCGA-LGG	G2	oligoastrocytoma	Mutant	non-codel	0.63	IDH-A
TCGA-HT-7616	TCGA-LGG	G3	oligodendroglioma	Mutant	codel	0.79	IDH-O
TCGA-HT-7676	TCGA-LGG	G2	oligodendroglioma	Mutant	non-codel	0.71	IDH-A
TCGA-HT-7677	TCGA-LGG	G3	oligodendroglioma	Mutant	codel	0.77	IDH-O
TCGA-HT-7681	TCGA-LGG	G2	oligoastrocytoma	Mutant	codel	0.73	IDH-O
TCGA-HT-7684	TCGA-LGG	G3	oligoastrocytoma	Mutant	non-codel	0.62	IDH-A
TCGA-HT-7687	TCGA-LGG	G3	oligodendroglioma	Mutant	codel	0.84	IDH-O
TCGA-HT-7689	TCGA-LGG	G2	oligodendroglioma	Mutant	non-codel	0.72	IDH-A
TCGA-HT-7690	TCGA-LGG	G3	oligoastrocytoma	Mutant	non-codel	0.79	IDH-A
TCGA-HT-7692	TCGA-LGG	G2	oligoastrocytoma	Mutant	codel	0.91	IDH-O
TCGA-HT-7693	TCGA-LGG	G2	oligodendroglioma	Mutant	non-codel	0.93	IDH-A
TCGA-HT-7695	TCGA-LGG	G2	oligodendroglioma	Mutant	codel	0.77	IDH-O
TCGA-HT-7854	TCGA-LGG	G2	astrocytoma	WT	non-codel	0.63	IDHwt
TCGA-HT-7858	TCGA-LGG	G2	astrocytoma	Mutant	non-codel	0.6	IDH-A
TCGA-HT-7860	TCGA-LGG	G3	astrocytoma	WT	non-codel	0.74	IDHwt
TCGA-HT-7875	TCGA-LGG	G2	oligodendroglioma	Mutant	codel	0.84	IDH-O
TCGA-HT-7877	TCGA-LGG	G2	oligodendroglioma	Mutant	codel	0.66	IDH-O
TCGA-HT-7879	TCGA-LGG	G3	oligoastrocytoma	Mutant	non-codel	0.66	IDH-A
TCGA-HT-7880	TCGA-LGG	G2	oligoastrocytoma	Mutant	non-codel	1	IDH-A
TCGA-HT-7884	TCGA-LGG	G2	astrocytoma	Mutant	non-codel	0.62	IDH-A
TCGA-HT-8011	TCGA-LGG	G3	astrocytoma	WT	non-codel	0.85	IDHwt
TCGA-HT-8012	TCGA-LGG	G2	oligodendroglioma	Mutant	codel	0.89	IDH-O
TCGA-HT-8013	TCGA-LGG	G2	oligoastrocytoma	Mutant	non-codel	0.84	IDH-A
TCGA-HT-8015	TCGA-LGG	G2	astrocytoma	WT	non-codel	1	IDHwt
TCGA-HT-8104	TCGA-LGG	G3	astrocytoma	WT	non-codel	0.74	IDHwt
TCGA-HT-8105	TCGA-LGG	G3	oligodendroglioma	Mutant	codel	0.73	IDH-O
TCGA-HT-8107	TCGA-LGG	G2	oligodendroglioma	WT	non-codel	1	IDHwt
TCGA-HT-8109	TCGA-LGG	G3	oligodendroglioma	Mutant	codel	0.66	IDH-O
TCGA-HT-8114	TCGA-LGG	G3	oligoastrocytoma	Mutant	non-codel	0.63	IDH-A
TCGA-HT-8564	TCGA-LGG	G3	astrocytoma	WT	non-codel	0.66	IDHwt
TCGA-HT-A5R7	TCGA-LGG	G3	astrocytoma	Mutant	non-codel	0.88	IDH-A
TCGA-HT-A5R9	TCGA-LGG	G3	oligodendroglioma	Mutant	codel	0.82	IDH-O
TCGA-HT-A5RA	TCGA-LGG	G3	astrocytoma	WT	non-codel	0.85	IDHwt
TCGA-HT-A5RB	TCGA-LGG	G2	astrocytoma	Mutant	non-codel	0.84	IDH-A
TCGA-HT-A5RC	TCGA-LGG	G3	astrocytoma	WT	non-codel	0.72	IDHwt
TCGA-HT-A614	TCGA-LGG	G2	oligoastrocytoma	Mutant	non-codel	0.8	IDH-A
TCGA-HT-A617	TCGA-LGG	G2	oligodendroglioma	WT	non-codel	0.76	IDHwt
TCGA-HT-A619	TCGA-LGG	G3	oligodendroglioma	Mutant	codel	0.9	IDH-O
TCGA-HT-A61B	TCGA-LGG	NA	NA	Mutant	non-codel	0.76	IDH-A
TCGA-HT-A61C	TCGA-LGG	G3	oligodendroglioma	WT	non-codel	0.82	IDHwt
TCGA-HT-A74H	TCGA-LGG	G3	astrocytoma	WT	non-codel	0.69	IDHwt
TCGA-HT-A74J	TCGA-LGG	G2	oligoastrocytoma	Mutant	non-codel	0.78	IDH-A
TCGA-HT-A74K	TCGA-LGG	NA	NA	Mutant	codel	0.65	IDH-O
TCGA-HT-A74L	TCGA-LGG	NA	NA	Mutant	codel	0.85	IDH-O
TCGA-HT-A74O	TCGA-LGG	G3	astrocytoma	Mutant	non-codel	0.82	IDH-A
TCGA-HW-7490	TCGA-LGG	G2	astrocytoma	Mutant	non-codel	0.87	IDH-A
TCGA-HW-7491	TCGA-LGG	G2	oligodendroglioma	Mutant	codel	0.94	IDH-O
TCGA-HW-7495	TCGA-LGG	G2	oligodendroglioma	Mutant	codel	0.72	IDH-O
TCGA-HW-8319	TCGA-LGG	G3	astrocytoma	Mutant	non-codel	0.8	IDH-A
TCGA-HW-8321	TCGA-LGG	G3	astrocytoma	Mutant	non-codel	0.74	IDH-A
TCGA-HW-8322	TCGA-LGG	G2	oligodendroglioma	Mutant	codel	0.84	IDH-O
TCGA-IK-7675	TCGA-LGG	G2	oligodendroglioma	Mutant	non-codel	1	IDH-A
TCGA-IK-8125	TCGA-LGG	G3	oligoastrocytoma	Mutant	codel	0.8	IDH-O
TCGA-KT-A74X	TCGA-LGG	G3	oligoastrocytoma	Mutant	codel	0.87	IDH-O
TCGA-KT-A7W1	TCGA-LGG	G3	astrocytoma	WT	non-codel	0.88	IDHwt
TCGA-P5-A5EU	TCGA-LGG	G3	astrocytoma	Mutant	non-codel	0.75	IDH-A
TCGA-P5-A5EX	TCGA-LGG	G3	oligodendroglioma	Mutant	codel	0.71	IDH-O
TCGA-P5-A5F0	TCGA-LGG	G2	oligodendroglioma	Mutant	codel	1	IDH-O
TCGA-P5-A5F2	TCGA-LGG	G2	astrocytoma	Mutant	non-codel	0.61	IDH-A
TCGA-P5-A5F6	TCGA-LGG	G2	oligodendroglioma	WT	non-codel	0.88	IDHwt
TCGA-P5-A72W	TCGA-LGG	G3	astrocytoma	Mutant	non-codel	0.81	IDH-A
TCGA-P5-A72X	TCGA-LGG	G3	astrocytoma	Mutant	non-codel	1	IDH-A
TCGA-P5-A72Z	TCGA-LGG	G3	oligodendroglioma	Mutant	codel	0.97	IDH-O
TCGA-P5-A730	TCGA-LGG	G3	oligoastrocytoma	Mutant	codel	0.86	IDH-O
TCGA-P5-A731	TCGA-LGG	G2	oligoastrocytoma	Mutant	non-codel	0.84	IDH-A
TCGA-P5-A733	TCGA-LGG	G2	astrocytoma	Mutant	non-codel	0.64	IDH-A
TCGA-P5-A735	TCGA-LGG	NA	NA	Mutant	non-codel	0.89	IDH-A
TCGA-P5-A737	TCGA-LGG	NA	NA	Mutant	codel	0.93	IDH-O
TCGA-P5-A77W	TCGA-LGG	NA	NA	Mutant	codel	0.68	IDH-O
TCGA-P5-A77X	TCGA-LGG	NA	NA	Mutant	codel	0.84	IDH-O
TCGA-P5-A781	TCGA-LGG	NA	NA	Mutant	codel	0.76	IDH-O
TCGA-QH-A65R	TCGA-LGG	G3	oligodendroglioma	Mutant	codel	0.73	IDH-O
TCGA-QH-A65V	TCGA-LGG	G2	oligodendroglioma	Mutant	codel	0.71	IDH-O
TCGA-QH-A65X	TCGA-LGG	G3	oligoastrocytoma	Mutant	codel	0.89	IDH-O
TCGA-QH-A65Z	TCGA-LGG	G2	oligodendroglioma	Mutant	codel	1	IDH-O
TCGA-QH-A6CS	TCGA-LGG	G3	astrocytoma	WT	non-codel	0.92	IDHwt
TCGA-QH-A6CU	TCGA-LGG	G3	oligodendroglioma	Mutant	codel	0.72	IDH-O
TCGA-QH-A6CW	TCGA-LGG	G3	oligoastrocytoma	Mutant	non-codel	1	IDH-A
TCGA-QH-A6CX	TCGA-LGG	G2	astrocytoma	WT	non-codel	0.66	IDHwt
TCGA-QH-A6CY	TCGA-LGG	G3	oligoastrocytoma	Mutant	codel	0.86	IDH-O
TCGA-QH-A6CZ	TCGA-LGG	G2	oligoastrocytoma	Mutant	codel	0.85	IDH-O
TCGA-QH-A6X3	TCGA-LGG	G2	oligoastrocytoma	Mutant	non-codel	0.86	IDH-A
TCGA-QH-A6X4	TCGA-LGG	G3	oligoastrocytoma	Mutant	codel	0.84	IDH-O
TCGA-QH-A6X5	TCGA-LGG	G2	oligoastrocytoma	Mutant	codel	0.7	IDH-O
TCGA-QH-A6X8	TCGA-LGG	G3	oligodendroglioma	Mutant	codel	0.83	IDH-O
TCGA-QH-A6X9	TCGA-LGG	G2	oligodendroglioma	Mutant	non-codel	0.69	IDH-A
TCGA-QH-A6XC	TCGA-LGG	G3	astrocytoma	WT	non-codel	1	IDHwt
TCGA-R8-A6MK	TCGA-LGG	G2	oligodendroglioma	Mutant	codel	0.71	IDH-O
TCGA-R8-A6ML	TCGA-LGG	G3	oligodendroglioma	Mutant	codel	0.93	IDH-O
TCGA-R8-A6MO	TCGA-LGG	G2	oligodendroglioma	Mutant	codel	0.74	IDH-O
TCGA-R8-A6YH	TCGA-LGG	NA	NA	Mutant	non-codel	0.92	IDH-A
TCGA-R8-A73M	TCGA-LGG	G2	oligodendroglioma	Mutant	codel	1	IDH-O
TCGA-S9-A6TS	TCGA-LGG	G3	astrocytoma	Mutant	non-codel	0.81	IDH-A
TCGA-S9-A6TU	TCGA-LGG	G2	astrocytoma	Mutant	non-codel	0.71	IDH-A
TCGA-S9-A6TV	TCGA-LGG	G3	oligoastrocytoma	Mutant	non-codel	0.86	IDH-A
TCGA-S9-A6TW	TCGA-LGG	G3	oligodendroglioma	Mutant	codel	0.86	IDH-O
TCGA-S9-A6TX	TCGA-LGG	G3	oligodendroglioma	Mutant	codel	0.82	IDH-O
TCGA-S9-A6TY	TCGA-LGG	G2	oligodendroglioma	Mutant	codel	0.85	IDH-O
TCGA-S9-A6TZ	TCGA-LGG	G2	astrocytoma	Mutant	non-codel	0.72	IDH-A
TCGA-S9-A6U0	TCGA-LGG	G3	astrocytoma	WT	non-codel	0.9	IDHwt
TCGA-S9-A6U2	TCGA-LGG	G2	oligodendroglioma	Mutant	codel	0.77	IDH-O
TCGA-S9-A6UA	TCGA-LGG	G3	astrocytoma	WT	non-codel	1	IDHwt
TCGA-S9-A6UB	TCGA-LGG	G2	oligodendroglioma	Mutant	codel	0.89	IDH-O
TCGA-S9-A6WD	TCGA-LGG	G3	oligodendroglioma	Mutant	codel	1	IDH-O
TCGA-S9-A6WE	TCGA-LGG	G2	oligodendroglioma	Mutant	codel	0.88	IDH-O
TCGA-S9-A6WG	TCGA-LGG	G3	astrocytoma	Mutant	non-codel	0.75	IDH-A
TCGA-S9-A6WH	TCGA-LGG	G2	oligoastrocytoma	Mutant	codel	0.86	IDH-O
TCGA-S9-A6WM	TCGA-LGG	G3	astrocytoma	WT	non-codel	0.89	IDHwt
TCGA-S9-A6WP	TCGA-LGG	G3	oligoastrocytoma	Mutant	codel	0.69	IDH-O
TCGA-S9-A7IX	TCGA-LGG	G3	astrocytoma	WT	non-codel	0.62	IDHwt
TCGA-S9-A7IY	TCGA-LGG	G3	oligoastrocytoma	Mutant	codel	0.63	IDH-O
TCGA-S9-A7J0	TCGA-LGG	G3	oligodendroglioma	Mutant	non-codel	0.85	IDH-A
TCGA-S9-A7J1	TCGA-LGG	G2	oligodendroglioma	Mutant	codel	0.76	IDH-O
TCGA-S9-A7J2	TCGA-LGG	G3	oligodendroglioma	Mutant	codel	0.9	IDH-O
TCGA-S9-A7J3	TCGA-LGG	G3	oligodendroglioma	Mutant	codel	0.78	IDH-O
TCGA-S9-A7QW	TCGA-LGG	G3	astrocytoma	Mutant	non-codel	1	IDH-A
TCGA-S9-A7QX	TCGA-LGG	G3	astrocytoma	Mutant	non-codel	0.72	IDH-A
TCGA-S9-A7QY	TCGA-LGG	G2	oligoastrocytoma	Mutant	codel	0.69	IDH-O
TCGA-S9-A7R1	TCGA-LGG	G2	oligodendroglioma	Mutant	codel	0.74	IDH-O
TCGA-S9-A7R2	TCGA-LGG	G3	astrocytoma	WT	non-codel	1	IDHwt
TCGA-S9-A7R3	TCGA-LGG	G2	astrocytoma	Mutant	non-codel	0.74	IDH-A
TCGA-S9-A7R4	TCGA-LGG	G3	astrocytoma	Mutant	non-codel	0.74	IDH-A
TCGA-S9-A7R8	TCGA-LGG	G3	astrocytoma	Mutant	non-codel	0.88	IDH-A
TCGA-TM-A7C3	TCGA-LGG	G3	astrocytoma	WT	non-codel	0.89	IDHwt
TCGA-TM-A7C4	TCGA-LGG	G2	astrocytoma	Mutant	non-codel	0.68	IDH-A
TCGA-TM-A7C5	TCGA-LGG	G2	oligoastrocytoma	Mutant	codel	0.88	IDH-O
TCGA-TM-A7CA	TCGA-LGG	G2	astrocytoma	Mutant	non-codel	0.67	IDH-A
TCGA-TM-A7CF	TCGA-LGG	G2	astrocytoma	Mutant	non-codel	0.62	IDH-A
TCGA-TQ-A7RF	TCGA-LGG	NA	NA	Mutant	non-codel	0.84	IDH-A
TCGA-TQ-A7RG	TCGA-LGG	NA	NA	Mutant	codel	0.76	IDH-O
TCGA-TQ-A7RH	TCGA-LGG	NA	NA	Mutant	non-codel	0.8	IDH-A
TCGA-TQ-A7RI	TCGA-LGG	NA	NA	Mutant	codel	0.84	IDH-O
TCGA-TQ-A7RK	TCGA-LGG	NA	NA	Mutant	non-codel	0.65	IDH-A
TCGA-TQ-A7RM	TCGA-LGG	NA	NA	Mutant	non-codel	0.92	IDH-A
TCGA-TQ-A7RN	TCGA-LGG	NA	NA	Mutant	codel	0.88	IDH-O
TCGA-TQ-A7RO	TCGA-LGG	NA	NA	Mutant	codel	0.73	IDH-O
TCGA-TQ-A7RQ	TCGA-LGG	NA	NA	Mutant	codel	0.9	IDH-O
TCGA-TQ-A7RS	TCGA-LGG	NA	NA	Mutant	codel	0.85	IDH-O
TCGA-TQ-A7RV	TCGA-LGG	NA	NA	Mutant	non-codel	1	IDH-A
TCGA-TQ-A7RW	TCGA-LGG	NA	NA	Mutant	non-codel	1	IDH-A
TCGA-VW-A7QS	TCGA-LGG	G3	oligodendroglioma	Mutant	codel	0.95	IDH-O
TCGA-02-0047	TCGA-GBM	G4	glioblastoma	WT	non-codel	0.7	IDHwt
TCGA-02-2483	TCGA-GBM	G4	glioblastoma	Mutant	non-codel	0.73	IDH-A
TCGA-02-2485	TCGA-GBM	G4	glioblastoma	WT	non-codel	0.93	IDHwt
TCGA-02-2486	TCGA-GBM	G4	glioblastoma	WT	non-codel	0.73	IDHwt
TCGA-06-0125	TCGA-GBM	G4	glioblastoma	WT	non-codel	0.9	IDHwt
TCGA-06-0129	TCGA-GBM	G4	glioblastoma	Mutant	non-codel	0.92	IDH-A
TCGA-06-0157	TCGA-GBM	G4	glioblastoma	WT	non-codel	0.82	IDHwt
TCGA-06-0158	TCGA-GBM	G4	glioblastoma	WT	non-codel	0.79	IDHwt
TCGA-06-0168	TCGA-GBM	G4	glioblastoma	WT	non-codel	0.68	IDHwt
TCGA-06-0174	TCGA-GBM	G4	glioblastoma	WT	non-codel	0.94	IDHwt
TCGA-06-0184	TCGA-GBM	G4	glioblastoma	WT	non-codel	0.61	IDHwt
TCGA-06-0187	TCGA-GBM	G4	glioblastoma	WT	non-codel	0.87	IDHwt
TCGA-06-0211	TCGA-GBM	G4	glioblastoma	WT	non-codel	0.86	IDHwt
TCGA-06-0219	TCGA-GBM	G4	glioblastoma	WT	non-codel	0.65	IDHwt
TCGA-06-0238	TCGA-GBM	G4	glioblastoma	WT	non-codel	0.78	IDHwt
TCGA-06-0644	TCGA-GBM	G4	glioblastoma	WT	non-codel	0.62	IDHwt
TCGA-06-0645	TCGA-GBM	G4	glioblastoma	WT	non-codel	0.64	IDHwt
TCGA-06-0646	TCGA-GBM	G4	glioblastoma	WT	non-codel	0.84	IDHwt
TCGA-06-0649	TCGA-GBM	G4	glioblastoma	WT	non-codel	0.62	IDHwt
TCGA-06-0686	TCGA-GBM	G4	glioblastoma	WT	non-codel	0.85	IDHwt
TCGA-06-0743	TCGA-GBM	G4	glioblastoma	WT	non-codel	0.85	IDHwt
TCGA-06-0744	TCGA-GBM	G4	glioblastoma	WT	non-codel	0.89	IDHwt
TCGA-06-0745	TCGA-GBM	G4	glioblastoma	WT	non-codel	0.81	IDHwt
TCGA-06-0747	TCGA-GBM	G4	glioblastoma	WT	non-codel	0.91	IDHwt
TCGA-06-0750	TCGA-GBM	G4	glioblastoma	WT	non-codel	0.72	IDHwt
TCGA-06-0878	TCGA-GBM	G4	glioblastoma	WT	non-codel	0.76	IDHwt
TCGA-06-1804	TCGA-GBM	G4	glioblastoma	WT	non-codel	0.82	IDHwt
TCGA-06-2557	TCGA-GBM	G4	glioblastoma	WT	non-codel	0.72	IDHwt
TCGA-06-2558	TCGA-GBM	G4	glioblastoma	WT	non-codel	0.82	IDHwt
TCGA-06-2559	TCGA-GBM	G4	glioblastoma	WT	non-codel	0.9	IDHwt
TCGA-06-2562	TCGA-GBM	G4	glioblastoma	WT	non-codel	0.74	IDHwt
TCGA-06-2563	TCGA-GBM	G4	glioblastoma	WT	non-codel	0.86	IDHwt
TCGA-06-2564	TCGA-GBM	G4	glioblastoma	WT	non-codel	0.78	IDHwt
TCGA-06-2565	TCGA-GBM	G4	glioblastoma	WT	non-codel	0.91	IDHwt
TCGA-06-2567	TCGA-GBM	G4	glioblastoma	WT	non-codel	0.8	IDHwt
TCGA-06-2569	TCGA-GBM	G4	glioblastoma	WT	non-codel	0.93	IDHwt
TCGA-06-2570	TCGA-GBM	G4	glioblastoma	Mutant	non-codel	0.9	IDH-A
TCGA-06-5408	TCGA-GBM	G4	glioblastoma	WT	non-codel	0.87	IDHwt
TCGA-06-5411	TCGA-GBM	G4	glioblastoma	WT	non-codel	0.64	IDHwt
TCGA-06-5413	TCGA-GBM	G4	glioblastoma	WT	non-codel	0.74	IDHwt
TCGA-06-5414	TCGA-GBM	G4	glioblastoma	WT	non-codel	0.78	IDHwt
TCGA-06-5416	TCGA-GBM	G4	glioblastoma	NA	non-codel	0.79	IDHwt
TCGA-06-5418	TCGA-GBM	G4	glioblastoma	WT	non-codel	0.8	IDHwt
TCGA-06-5856	TCGA-GBM	G4	glioblastoma	WT	non-codel	0.9	IDHwt
TCGA-06-5858	TCGA-GBM	G4	glioblastoma	WT	non-codel	0.85	IDHwt
TCGA-06-5859	TCGA-GBM	G4	glioblastoma	WT	non-codel	0.78	IDHwt
TCGA-08-0386	TCGA-GBM	G4	glioblastoma	WT	non-codel	0.89	IDHwt
TCGA-12-0616	TCGA-GBM	G4	glioblastoma	WT	non-codel	0.88	IDHwt
TCGA-12-0618	TCGA-GBM	G4	glioblastoma	WT	non-codel	0.96	IDHwt
TCGA-12-0619	TCGA-GBM	G4	glioblastoma	WT	non-codel	0.8	IDHwt
TCGA-12-0821	TCGA-GBM	G4	glioblastoma	WT	non-codel	0.9	IDHwt
TCGA-12-3650	TCGA-GBM	G4	glioblastoma	WT	non-codel	0.88	IDHwt
TCGA-12-3652	TCGA-GBM	G4	glioblastoma	WT	non-codel	0.92	IDHwt
TCGA-12-3653	TCGA-GBM	G4	glioblastoma	WT	non-codel	0.92	IDHwt
TCGA-12-5295	TCGA-GBM	G4	glioblastoma	WT	non-codel	0.74	IDHwt
TCGA-12-5299	TCGA-GBM	G4	glioblastoma	WT	non-codel	0.91	IDHwt
TCGA-14-0787	TCGA-GBM	G4	glioblastoma	WT	non-codel	0.85	IDHwt
TCGA-14-0790	TCGA-GBM	G4	glioblastoma	WT	non-codel	0.93	IDHwt
TCGA-14-0871	TCGA-GBM	G4	glioblastoma	WT	non-codel	0.93	IDHwt
TCGA-14-1823	TCGA-GBM	G4	glioblastoma	WT	non-codel	0.64	IDHwt
TCGA-14-1825	TCGA-GBM	G4	glioblastoma	WT	non-codel	0.88	IDHwt
TCGA-14-1829	TCGA-GBM	G4	glioblastoma	WT	non-codel	0.7	IDHwt
TCGA-14-2554	TCGA-GBM	G4	glioblastoma	WT	non-codel	0.81	IDHwt
TCGA-15-0742	TCGA-GBM	G4	glioblastoma	WT	non-codel	0.92	IDHwt
TCGA-16-0846	TCGA-GBM	G4	glioblastoma	WT	non-codel	0.64	IDHwt
TCGA-19-1390	TCGA-GBM	G4	glioblastoma	WT	non-codel	0.79	IDHwt
TCGA-19-1787	TCGA-GBM	G4	glioblastoma	NA	non-codel	0.86	IDHwt
TCGA-19-2619	TCGA-GBM	G4	glioblastoma	WT	non-codel	0.89	IDHwt
TCGA-19-2620	TCGA-GBM	G4	glioblastoma	WT	non-codel	0.68	IDHwt
TCGA-19-2624	TCGA-GBM	G4	glioblastoma	WT	non-codel	1	IDHwt
TCGA-19-2625	TCGA-GBM	G4	glioblastoma	WT	non-codel	0.65	IDHwt
TCGA-19-5960	TCGA-GBM	G4	glioblastoma	WT	non-codel	0.97	IDHwt
TCGA-26-1442	TCGA-GBM	G4	glioblastoma	Mutant	non-codel	0.79	IDH-A
TCGA-26-5132	TCGA-GBM	G4	glioblastoma	WT	non-codel	0.84	IDHwt
TCGA-26-5133	TCGA-GBM	G4	glioblastoma	WT	non-codel	0.88	IDHwt
TCGA-26-5134	TCGA-GBM	G4	glioblastoma	WT	non-codel	0.92	IDHwt
TCGA-26-5135	TCGA-GBM	G4	glioblastoma	WT	non-codel	0.82	IDHwt
TCGA-26-5136	TCGA-GBM	G4	glioblastoma	WT	non-codel	0.83	IDHwt
TCGA-26-5139	TCGA-GBM	G4	glioblastoma	WT	non-codel	0.8	IDHwt
TCGA-27-1830	TCGA-GBM	G4	glioblastoma	WT	non-codel	0.64	IDHwt
TCGA-27-1831	TCGA-GBM	G4	glioblastoma	WT	non-codel	0.68	IDHwt
TCGA-27-1834	TCGA-GBM	G4	glioblastoma	WT	non-codel	0.76	IDHwt
TCGA-27-1835	TCGA-GBM	G4	glioblastoma	WT	non-codel	0.87	IDHwt
TCGA-27-1837	TCGA-GBM	G4	glioblastoma	WT	non-codel	0.82	IDHwt
TCGA-27-2519	TCGA-GBM	G4	glioblastoma	WT	non-codel	0.7	IDHwt
TCGA-27-2521	TCGA-GBM	G4	glioblastoma	Mutant	non-codel	0.91	IDH-A
TCGA-27-2523	TCGA-GBM	G4	glioblastoma	WT	non-codel	0.92	IDHwt
TCGA-27-2524	TCGA-GBM	G4	glioblastoma	WT	non-codel	0.8	IDHwt
TCGA-27-2526	TCGA-GBM	G4	glioblastoma	WT	non-codel	0.86	IDHwt
TCGA-27-2528	TCGA-GBM	G4	glioblastoma	WT	non-codel	0.76	IDHwt
TCGA-28-1747	TCGA-GBM	G4	glioblastoma	WT	non-codel	0.8	IDHwt
TCGA-28-1753	TCGA-GBM	G4	glioblastoma	WT	non-codel	0.62	IDHwt
TCGA-28-2509	TCGA-GBM	G4	glioblastoma	WT	non-codel	0.74	IDHwt
TCGA-28-2514	TCGA-GBM	G4	glioblastoma	WT	non-codel	0.88	IDHwt
TCGA-28-5204	TCGA-GBM	G4	glioblastoma	WT	non-codel	0.89	IDHwt
TCGA-28-5207	TCGA-GBM	G4	glioblastoma	WT	non-codel	0.75	IDHwt
TCGA-28-5208	TCGA-GBM	G4	glioblastoma	WT	non-codel	0.87	IDHwt
TCGA-28-5209	TCGA-GBM	G4	glioblastoma	WT	non-codel	0.92	IDHwt
TCGA-28-5215	TCGA-GBM	G4	glioblastoma	WT	non-codel	0.77	IDHwt
TCGA-28-5218	TCGA-GBM	G4	glioblastoma	WT	non-codel	0.6	IDHwt
TCGA-28-5220	TCGA-GBM	G4	glioblastoma	WT	non-codel	0.89	IDHwt
TCGA-32-1970	TCGA-GBM	G4	glioblastoma	WT	non-codel	0.87	IDHwt
TCGA-32-2615	TCGA-GBM	G4	glioblastoma	WT	non-codel	0.84	IDHwt
TCGA-32-2616	TCGA-GBM	G4	glioblastoma	NA	non-codel	0.82	IDHwt
TCGA-32-2634	TCGA-GBM	G4	glioblastoma	WT	non-codel	0.89	IDHwt
TCGA-32-2638	TCGA-GBM	G4	glioblastoma	WT	non-codel	0.83	IDHwt
TCGA-32-4213	TCGA-GBM	G4	glioblastoma	WT	non-codel	0.69	IDHwt
TCGA-41-2571	TCGA-GBM	G4	glioblastoma	WT	non-codel	0.78	IDHwt
TCGA-41-2572	TCGA-GBM	G4	glioblastoma	WT	non-codel	0.84	IDHwt
TCGA-41-3915	TCGA-GBM	G4	glioblastoma	WT	non-codel	0.77	IDHwt
TCGA-41-5651	TCGA-GBM	G4	glioblastoma	WT	non-codel	0.96	IDHwt
TCGA-76-4925	TCGA-GBM	G4	glioblastoma	WT	non-codel	0.94	IDHwt
TCGA-76-4926	TCGA-GBM	G4	glioblastoma	WT	non-codel	0.79	IDHwt
TCGA-76-4929	TCGA-GBM	G4	glioblastoma	WT	non-codel	0.8	IDHwt
TCGA-76-4931	TCGA-GBM	G4	glioblastoma	WT	non-codel	0.93	IDHwt

## Sheet: TableS2
Supplementary Table S2. GTEx sample list analyzed in this study.
Sample_Barcode	Run_Name	Body_Site	Histological_Type	Class
GTEX-12696-1726-SM-5EQLH	SRR1404062	Stomach	Stomach	non-brain
GTEX-139T8-0326-SM-5IJCM	SRR1404084	Nerve	Nerve - Tibial	non-brain
GTEX-1399R-0626-SM-5K7UZ	SRR1404105	Blood Vessel	Artery - Aorta	non-brain
GTEX-Y9LG-0526-SM-4VBRY	SRR1404123	Lung	Lung	non-brain
GTEX-YEC3-1426-SM-5PNXW	SRR1404147	Stomach	Stomach	non-brain
GTEX-YFC4-3026-SM-5IFJK	SRR1404168	Brain	Brain - Cerebellum	brain
GTEX-ZTTD-2626-SM-57WEX	SRR1404186	Colon	Colon - Sigmoid	non-brain
GTEX-13NZB-2426-SM-5K7UF	SRR1404209	Adipose Tissue	Adipose - Subcutaneous	non-brain
GTEX-WQUQ-1926-SM-4OOSA	SRR1404227	Liver	Liver	non-brain
GTEX-ZAK1-1126-SM-5PNXU	SRR1404251	Heart	Heart - Atrial Appendage	non-brain
GTEX-13O3Q-0126-SM-5KM34	SRR1404274	Skin	Skin - Not Sun Exposed (Suprapubic)	non-brain
GTEX-ZYY3-0926-SM-5E454	SRR1404293	Lung	Lung	non-brain
GTEX-ZZPU-1826-SM-5E43L	SRR1404316	Esophagus	Esophagus - Muscularis	non-brain
GTEX-ZPU1-2326-SM-57WEP	SRR1404339	Salivary Gland	Minor Salivary Gland	non-brain
GTEX-ZF2S-1926-SM-4WWAN	SRR1404362	Colon	Colon - Transverse	non-brain
GTEX-144GO-0126-SM-5LUAO	SRR1404384	Thyroid	Thyroid	non-brain
GTEX-ZC5H-0005-SM-4WAXM	SRR1404401	Blood	Whole Blood	non-brain
GTEX-1399T-1526-SM-5P9J6	SRR1404421	Testis	Testis	non-brain
GTEX-ZC5H-2626-SM-5J2MG	SRR1404442	Breast	Breast - Mammary Tissue	non-brain
GTEX-11TT1-1026-SM-5PNW7	SRR1404461	Colon	Colon - Transverse	non-brain
GTEX-Y5LM-2226-SM-4VDT1	SRR1404483	Nerve	Nerve - Tibial	non-brain
GTEX-WYVS-0926-SM-4SOJV	SRR1404507	Pancreas	Pancreas	non-brain
GTEX-12WS9-0126-SM-5EGL7	SRR1404531	Skin	Skin - Sun Exposed (Lower leg)	non-brain
GTEX-WHSE-0726-SM-4RTXA	SRR1404555	Blood Vessel	Artery - Coronary	non-brain
GTEX-146FR-0426-SM-5SI97	SRR1404577	Esophagus	Esophagus - Mucosa	non-brain
GTEX-13RTJ-0011-R1a-SM-5O9D9	SRR1404601	Brain	Brain - Hippocampus	brain
GTEX-13QIC-1526-SM-5IJFL	SRR1404623	Ovary	Ovary	non-brain
GTEX-111FC-3126-SM-5GZZ2	SRR1404640	Brain	Brain - Cortex	brain
GTEX-13OVL-0006-SM-5O996	SRR1404813	Blood	Whole Blood	non-brain
GTEX-13OVH-0626-SM-5L3EI	SRR1404837	Muscle	Muscle - Skeletal	non-brain
GTEX-WHPG-0326-SM-4M1XV	SRR1404856	Pancreas	Pancreas	non-brain
GTEX-1211K-1926-SM-5EQLB	SRR1404887	Breast	Breast - Mammary Tissue	non-brain
GTEX-ZAJG-1626-SM-5HL7I	SRR1404909	Adipose Tissue	Adipose - Visceral (Omentum)	non-brain
GTEX-13QJC-0826-SM-5RQKC	SRR1404931	Thyroid	Thyroid	non-brain
GTEX-1399U-2226-SM-5KLZI	SRR1404951	Colon	Colon - Sigmoid	non-brain
GTEX-131YS-3026-SM-5EGHY	SRR1404969	Brain	Brain - Cerebellum	brain
GTEX-12ZZX-1226-SM-5EGHS	SRR1404988	Thyroid	Thyroid	non-brain
GTEX-12ZZZ-0011-R3b-SM-5DUXK	SRR1405007	Brain	Brain - Anterior cingulate cortex (BA24)	brain
GTEX-12WSG-0526-SM-5FQTH	SRR1405028	Heart	Heart - Left Ventricle	non-brain
GTEX-14AS3-0126-SM-5Q5F4	SRR1405054	Liver	Liver	non-brain
GTEX-YJ8A-0726-SM-5Q5A6	SRR1405078	Nerve	Nerve - Tibial	non-brain
GTEX-ZF29-0626-SM-4WKHD	SRR1405099	Spleen	Spleen	non-brain
GTEX-Y8LW-2026-SM-4V6G8	SRR1405123	Muscle	Muscle - Skeletal	non-brain
GTEX-YB5K-1726-SM-5IFIZ	SRR1405147	Salivary Gland	Minor Salivary Gland	non-brain
GTEX-13VXT-0226-SM-5LU9Q	SRR1405165	Adipose Tissue	Adipose - Subcutaneous	non-brain
GTEX-YFCO-1726-SM-4W21S	SRR1405182	Testis	Testis	non-brain
GTEX-139TU-1926-SM-5J2OC	SRR1405206	Heart	Heart - Atrial Appendage	non-brain
GTEX-12WSM-0011-R11a-SM-5DUX8	SRR1405224	Brain	Brain - Cerebellar Hemisphere	brain
GTEX-139T6-0226-SM-5IFGZ	SRR1405245	Spleen	Spleen	non-brain
GTEX-YEC3-2526-101809-SM-5CVLT	SRR1405266	Esophagus	Esophagus - Mucosa	non-brain
GTEX-ZTX8-0426-SM-59HLG	SRR1405289	Stomach	Stomach	non-brain
GTEX-11ONC-2026-SM-5HL61	SRR1405311	Colon	Colon - Transverse	non-brain
GTEX-ZVZP-2326-SM-59HL4	SRR1405331	Adipose Tissue	Adipose - Subcutaneous	non-brain
GTEX-1192W-2626-SM-5Q5AF	SRR1405353	Skin	Skin - Sun Exposed (Lower leg)	non-brain
GTEX-139TT-2726-SM-5IJFM	SRR1405374	Pituitary	Pituitary	non-brain
GTEX-ZF3C-1626-SM-4WWB4	SRR1405391	Esophagus	Esophagus - Mucosa	non-brain
GTEX-13X6I-1826-SM-5SIAO	SRR1405413	Skin	Skin - Not Sun Exposed (Suprapubic)	non-brain
GTEX-12WSF-0005-SM-5NQAQ	SRR1405437	Blood	Whole Blood	non-brain
GTEX-12KS4-2326-SM-5EGJB	SRR1405461	Colon	Colon - Sigmoid	non-brain
GTEX-13OW8-0011-R3a-SM-5L3I4	SRR1405485	Brain	Brain - Anterior cingulate cortex (BA24)	brain
GTEX-PLZ6-0426-SM-5IJDW	SRR1405504	Lung	Lung	non-brain
GTEX-11UD2-0126-SM-5EQL2	SRR1405525	Adipose Tissue	Adipose - Subcutaneous	non-brain
GTEX-ZXES-2026-SM-5NQ6R	SRR1405547	Adipose Tissue	Adipose - Subcutaneous	non-brain
GTEX-Y5LM-1126-SM-4VDT5	SRR1405569	Esophagus	Esophagus - Muscularis	non-brain
GTEX-132NY-1726-SM-5EGKK	SRR1405593	Heart	Heart - Left Ventricle	non-brain
GTEX-13RTK-0726-SM-5Q5EN	SRR1405617	Adipose Tissue	Adipose - Visceral (Omentum)	non-brain
GTEX-13O1R-3226-SM-5KM58	SRR1405641	Pituitary	Pituitary	non-brain
GTEX-139T6-2126-SM-5KM37	SRR1405660	Adipose Tissue	Adipose - Subcutaneous	non-brain
GTEX-13CF2-0426-SM-5KM1H	SRR1405886	Heart	Heart - Left Ventricle	non-brain
GTEX-WXYG-1726-SM-4ONCU	SRR1405921	Colon	Colon - Sigmoid	non-brain
GTEX-14BIN-1126-SM-5RQJZ	SRR1405945	Skin	Skin - Not Sun Exposed (Suprapubic)	non-brain
GTEX-13FTX-1826-SM-5J1NX	SRR1405965	Skin	Skin - Sun Exposed (Lower leg)	non-brain
GTEX-ZQG8-1226-SM-51MRX	SRR1405984	Muscle	Muscle - Skeletal	non-brain
GTEX-133LE-2026-SM-5K7WM	SRR1406008	Muscle	Muscle - Skeletal	non-brain
GTEX-ZVE2-0526-SM-5GU7E	SRR1406026	Blood Vessel	Artery - Tibial	non-brain
GTEX-14A5H-0426-SM-5QGQF	SRR1406048	Skin	Skin - Sun Exposed (Lower leg)	non-brain
GTEX-13O61-0426-SM-5L3ET	SRR1406069	Heart	Heart - Atrial Appendage	non-brain
GTEX-ZE7O-0006-SM-51MTA	SRR1406088	Blood	Whole Blood	non-brain
GTEX-12WSB-0326-SM-5GCP4	SRR1406112	Muscle	Muscle - Skeletal	non-brain
GTEX-1117F-3026-SM-5GZYU	SRR1406135	Salivary Gland	Minor Salivary Gland	non-brain
GTEX-13N11-1526-SM-5L3FL	SRR1406157	Vagina	Vagina	non-brain
GTEX-Y5V5-0826-SM-4VBQD	SRR1406176	Lung	Lung	non-brain
GTEX-13FHO-0826-SM-5L3E8	SRR1406224	Breast	Breast - Mammary Tissue	non-brain
GTEX-12696-1126-SM-5FQTI	SRR1406243	Heart	Heart - Left Ventricle	non-brain
GTEX-13X6H-0426-SM-5LU4E	SRR1406265	Heart	Heart - Left Ventricle	non-brain
GTEX-13X6H-0926-SM-5SIB2	SRR1406283	Skin	Skin - Not Sun Exposed (Suprapubic)	non-brain
GTEX-ZQG8-0926-SM-57WFF	SRR1406307	Thyroid	Thyroid	non-brain
GTEX-13FTY-0126-SM-5J2NZ	SRR1406330	Lung	Lung	non-brain
GTEX-ZT9W-2126-SM-51MSF	SRR1406348	Salivary Gland	Minor Salivary Gland	non-brain
GTEX-ZC5H-0426-SM-5HL9R	SRR1406372	Blood Vessel	Artery - Tibial	non-brain
GTEX-Y8LW-1126-SM-4VDS4	SRR1406394	Colon	Colon - Sigmoid	non-brain
GTEX-139TS-2626-SM-5J1MT	SRR1406418	Muscle	Muscle - Skeletal	non-brain
GTEX-ZPU1-1226-SM-5HL71	SRR1406437	Adipose Tissue	Adipose - Visceral (Omentum)	non-brain
GTEX-13N1W-0326-SM-5IJDJ	SRR1406457	Blood Vessel	Artery - Tibial	non-brain
GTEX-Y9LG-1326-SM-4VBQB	SRR1406478	Colon	Colon - Sigmoid	non-brain
GTEX-11DXZ-0926-SM-5N9CG	SRR1406502	Thyroid	Thyroid	non-brain
GTEX-YB5E-2326-SM-5IFIJ	SRR1406521	Nerve	Nerve - Tibial	non-brain
GTEX-13YAN-1026-SM-5O9CF	SRR1406539	Lung	Lung	non-brain
GTEX-13112-0011-R6b-SM-5DUVK	SRR1406561	Brain	Brain - Nucleus accumbens (basal ganglia)	brain
GTEX-QEG4-0926-SM-4R1JO	SRR1406582	Blood Vessel	Artery - Aorta	non-brain
GTEX-111FC-0826-SM-5GZWO	SRR1406599	Heart	Heart - Left Ventricle	non-brain
GTEX-11TT1-2126-SM-5GU5Y	SRR1406621	Breast	Breast - Mammary Tissue	non-brain
GTEX-13NYB-1826-SM-5J1N3	SRR1406643	Small Intestine	Small Intestine - Terminal Ileum	non-brain
GTEX-ZY6K-0326-SM-5SIBB	SRR1406685	Lung	Lung	non-brain
GTEX-ZYVF-1826-SM-5E44F	SRR1406662	Heart	Heart - Atrial Appendage	non-brain
GTEX-WI4N-2226-SM-4OOS9	SRR1406709	Colon	Colon - Sigmoid	non-brain
GTEX-13O3Q-0011-R11b-SM-5KM2W	SRR1406917	Brain	Brain - Cerebellar Hemisphere	brain
GTEX-13U4I-0926-SM-5LU5A	SRR1406936	Blood Vessel	Artery - Coronary	non-brain
GTEX-ZZPU-0826-SM-5GZX5	SRR1406954	Skin	Skin - Not Sun Exposed (Suprapubic)	non-brain
GTEX-Y8DK-0011-R7A-SM-4SOJZ	SRR1406976	Brain	Brain - Putamen (basal ganglia)	brain
GTEX-13OW5-2626-SM-5MR3M	SRR1407000	Colon	Colon - Transverse	non-brain
GTEX-WHSB-0926-SM-4M1XJ	SRR1407018	Colon	Colon - Transverse	non-brain
GTEX-13G51-2426-SM-5LZY8	SRR1407044	Salivary Gland	Minor Salivary Gland	non-brain
GTEX-ZZ64-1426-SM-5NQ8C	SRR1407065	Nerve	Nerve - Tibial	non-brain
GTEX-RTLS-0126-SM-447CA	SRR1407087	Skin	Skin - Sun Exposed (Lower leg)	non-brain
GTEX-ZYT6-2126-SM-5GZZ4	SRR1407112	Adipose Tissue	Adipose - Visceral (Omentum)	non-brain
GTEX-ZVZQ-0011-R4b-SM-57WCZ	SRR1407134	Brain	Brain - Amygdala	brain
GTEX-ZF2S-2326-SM-4WWCE	SRR1407157	Skin	Skin - Sun Exposed (Lower leg)	non-brain
GTEX-132NY-0926-SM-5P9G3	SRR1407179	Liver	Liver	non-brain
GTEX-Y5V5-1326-SM-4V6G9	SRR1407226	Adrenal Gland	Adrenal Gland	non-brain
GTEX-ZTPG-1226-SM-4YCDO	SRR1407202	Heart	Heart - Left Ventricle	non-brain
GTEX-11GSO-2326-SM-5A5LX	SRR1407250	Adipose Tissue	Adipose - Subcutaneous	non-brain
GTEX-13NZA-1026-SM-5MR48	SRR1407273	Thyroid	Thyroid	non-brain
GTEX-WFG8-1226-SM-4V6EI	SRR1407291	Esophagus	Esophagus - Mucosa	non-brain
GTEX-13OVJ-0011-R7a-SM-5L3G1	SRR1407315	Brain	Brain - Putamen (basal ganglia)	brain
GTEX-ZF2S-0426-SM-4WKGP	SRR1407334	Pancreas	Pancreas	non-brain
GTEX-ZVP2-0526-SM-51MSC	SRR1407336	Spleen	Spleen	non-brain
GTEX-WHPG-1126-SM-4M1XT	SRR1407360	Esophagus	Esophagus - Mucosa	non-brain
GTEX-1497J-1026-SM-5NQAV	SRR1407386	Blood Vessel	Artery - Aorta	non-brain
GTEX-13OVI-1526-SM-5K7VX	SRR1407410	Nerve	Nerve - Tibial	non-brain
GTEX-ZYVF-1626-SM-5N9EH	SRR1407428	Adrenal Gland	Adrenal Gland	non-brain
GTEX-12WSC-0126-SM-5EQ4P	SRR1407449	Skin	Skin - Sun Exposed (Lower leg)	non-brain
GTEX-Z93S-0326-SM-5HL84	SRR1407470	Heart	Heart - Atrial Appendage	non-brain
GTEX-145MN-2326-SM-5SIB7	SRR1407492	Blood Vessel	Artery - Tibial	non-brain
GTEX-139D8-0006-SM-5LZX8	SRR1407516	Blood	Whole Blood	non-brain
GTEX-12WSL-1526-SM-5GCP8	SRR1407537	Esophagus	Esophagus - Mucosa	non-brain
GTEX-12WSI-0011-R11b-SM-5P9EZ	SRR1407560	Brain	Brain - Cerebellar Hemisphere	brain
GTEX-ZUA1-2626-SM-5NQ92	SRR1407602	Skin	Skin - Not Sun Exposed (Suprapubic)	non-brain
GTEX-ZLV1-1426-SM-4WWES	SRR1407648	Breast	Breast - Mammary Tissue	non-brain
GTEX-ZEX8-1226-SM-5S2OK	SRR1407671	Adipose Tissue	Adipose - Visceral (Omentum)	non-brain
GTEX-139TS-1926-SM-5IJFO	SRR1407693	Colon	Colon - Transverse	non-brain
GTEX-12696-0226-SM-5EGL3	SRR1407734	Testis	Testis	non-brain
GTEX-Y5V6-0005-SM-4V6FD	SRR1407758	Blood	Whole Blood	non-brain
GTEX-YB5E-2226-SM-5IFJ5	SRR1407950	Muscle	Muscle - Skeletal	non-brain
GTEX-131XG-2626-SM-5KM17	SRR1407969	Skin	Skin - Sun Exposed (Lower leg)	non-brain
GTEX-ZQUD-1226-SM-51MSP	SRR1407988	Nerve	Nerve - Tibial	non-brain
GTEX-13NZ9-1026-SM-5MR5K	SRR1408014	Breast	Breast - Mammary Tissue	non-brain
GTEX-12WSK-2626-SM-5GCOT	SRR1408032	Nerve	Nerve - Tibial	non-brain
GTEX-QEL4-1126-SM-4R1JJ	SRR1408055	Blood Vessel	Artery - Aorta	non-brain
GTEX-YB5K-0226-SM-5IFJE	SRR1408072	Heart	Heart - Atrial Appendage	non-brain
GTEX-133LE-1326-SM-5IFGO	SRR1408091	Stomach	Stomach	non-brain
GTEX-145LU-0011-R1a-SM-5Q5CE	SRR1408113	Brain	Brain - Hippocampus	brain
GTEX-UPJH-0826-SM-4WKFD	SRR1408136	Lung	Lung	non-brain
GTEX-11DXY-2726-SM-5GID2	SRR1408161	Muscle	Muscle - Skeletal	non-brain
GTEX-1477Z-1626-SM-5SIA8	SRR1408183	Muscle	Muscle - Skeletal	non-brain
GTEX-13O3Q-0011-R10b-SM-5KM39	SRR1408208	Brain	Brain - Frontal Cortex (BA9)	brain
GTEX-ZVT3-0826-SM-5GIC8	SRR1408227	Heart	Heart - Atrial Appendage	non-brain
GTEX-YB5K-2326-SM-5IFHD	SRR1408249	Muscle	Muscle - Skeletal	non-brain
GTEX-13VXT-0426-SM-5LU57	SRR1408267	Nerve	Nerve - Tibial	non-brain
GTEX-13NYS-0011-R11b-SM-5MR4P	SRR1408285	Brain	Brain - Cerebellar Hemisphere	brain
GTEX-11P82-0826-SM-5P9GU	SRR1408303	Small Intestine	Small Intestine - Terminal Ileum	non-brain
GTEX-13QJC-0011-R7b-SM-5PNUM	SRR1408327	Brain	Brain - Putamen (basal ganglia)	brain
GTEX-13U4I-1126-SM-5LU3S	SRR1408349	Esophagus	Esophagus - Mucosa	non-brain
GTEX-12ZZW-0011-R10b-SM-5HL9X	SRR1408368	Brain	Brain - Frontal Cortex (BA9)	brain
GTEX-ZF28-0226-SM-5S2OE	SRR1408393	Adipose Tissue	Adipose - Subcutaneous	non-brain
GTEX-WI4N-2526-SM-4OOSE	SRR1408415	Ovary	Ovary	non-brain
GTEX-11VI4-0626-SM-5EQLO	SRR1408449	Esophagus	Esophagus - Muscularis	non-brain
GTEX-11LCK-1126-SM-5A5KC	SRR1408471	Adipose Tissue	Adipose - Subcutaneous	non-brain
GTEX-YEC3-1726-SM-5IFIK	SRR1408494	Testis	Testis	non-brain
GTEX-139TU-0826-SM-5IJFG	SRR1408512	Liver	Liver	non-brain
GTEX-ZF28-0526-SM-4WKGW	SRR1408529	Muscle	Muscle - Skeletal	non-brain
GTEX-145ME-0526-SM-5QGQV	SRR1408553	Esophagus	Esophagus - Mucosa	non-brain
GTEX-U412-1826-SM-4DXTJ	SRR1408574	Breast	Breast - Mammary Tissue	non-brain
GTEX-139TU-0526-SM-5J2M8	SRR1408595	Muscle	Muscle - Skeletal	non-brain
GTEX-13NYC-0626-SM-5K7U8	SRR1408615	Nerve	Nerve - Tibial	non-brain
GTEX-13FXS-0726-SM-5LZXJ	SRR1408633	Thyroid	Thyroid	non-brain
GTEX-Y3I4-0626-SM-4TT7A	SRR1408657	Heart	Heart - Left Ventricle	non-brain
GTEX-139YR-2526-SM-5IJC6	SRR1408682	Muscle	Muscle - Skeletal	non-brain
GTEX-WY7C-2026-SM-4ONCM	SRR1408703	Prostate	Prostate	non-brain
GTEX-Y3IK-2826-SM-4WWDW	SRR1408727	Blood Vessel	Artery - Tibial	non-brain
GTEX-139UC-0011-R6b-SM-5K7Z1	SRR1408769	Brain	Brain - Nucleus accumbens (basal ganglia)	brain
GTEX-148VJ-1126-SM-5NQBZ	SRR1408788	Esophagus	Esophagus - Muscularis	non-brain
GTEX-WY7C-2226-SM-4ONCS	SRR1409022	Testis	Testis	non-brain
GTEX-YEC3-2426-SM-5IFJR	SRR1409046	Colon	Colon - Transverse	non-brain
GTEX-ZAB5-1026-SM-5HL91	SRR1409062	Esophagus	Esophagus - Muscularis	non-brain
GTEX-WHWD-0726-SM-4OORX	SRR1409084	Pancreas	Pancreas	non-brain
GTEX-ZP4G-2026-SM-57WEH	SRR1409130	Muscle	Muscle - Skeletal	non-brain
GTEX-11TTK-2726-SM-5GU58	SRR1409108	Vagina	Vagina	non-brain
GTEX-QEG5-0126-SM-4R1JR	SRR1409153	Testis	Testis	non-brain
GTEX-ZVP2-1426-SM-5NQ7P	SRR1409171	Esophagus	Esophagus - Gastroesophageal Junction	non-brain
GTEX-132NY-1226-SM-5PNVF	SRR1409193	Lung	Lung	non-brain
GTEX-14A6H-2626-SM-5NQBO	SRR1409239	Nerve	Nerve - Tibial	non-brain
GTEX-ZAKK-0326-SM-5EGHA	SRR1409263	Muscle	Muscle - Skeletal	non-brain
GTEX-13O3Q-0011-R4a-SM-5P9H2	SRR1409282	Brain	Brain - Amygdala	brain
GTEX-13FLV-0011-R3b-SM-5LZYP	SRR1409305	Brain	Brain - Anterior cingulate cortex (BA24)	brain
GTEX-13U4I-2626-SM-5SI9C	SRR1409326	Colon	Colon - Sigmoid	non-brain
GTEX-11GSP-0011-R7b-SM-57WC3	SRR1409351	Brain	Brain - Putamen (basal ganglia)	brain
GTEX-YFC4-0226-SM-57WD2	SRR1409374	Adipose Tissue	Adipose - Subcutaneous	non-brain
GTEX-Y111-2026-SM-4SOJA	SRR1409397	Breast	Breast - Mammary Tissue	non-brain
GTEX-13S86-1226-SM-5S2OA	SRR1409421	Breast	Breast - Mammary Tissue	non-brain
GTEX-ZYFD-0126-SM-5GIDL	SRR1409443	Skin	Skin - Sun Exposed (Lower leg)	non-brain
GTEX-ZLV1-0926-SM-5S2MR	SRR1409465	Adipose Tissue	Adipose - Visceral (Omentum)	non-brain
GTEX-ZYWO-0626-SM-5E45K	SRR1409487	Heart	Heart - Left Ventricle	non-brain
GTEX-ZTX8-0006-SM-4YCE4	SRR1409510	Blood	Whole Blood	non-brain
GTEX-147GR-0011-R7a-SM-5S2RP	SRR1409534	Brain	Brain - Putamen (basal ganglia)	brain
GTEX-12WSN-2326-SM-5DUVG	SRR1409554	Skin	Skin - Sun Exposed (Lower leg)	non-brain
GTEX-11I78-2426-SM-5A5K9	SRR1409575	Muscle	Muscle - Skeletal	non-brain
GTEX-13PVR-0426-SM-5RQK2	SRR1409600	Skin	Skin - Not Sun Exposed (Suprapubic)	non-brain
GTEX-139T6-1626-SM-5PNYZ	SRR1409620	Breast	Breast - Mammary Tissue	non-brain
GTEX-ZF29-0226-SM-4WKHO	SRR1409641	Heart	Heart - Left Ventricle	non-brain
GTEX-12WSN-0126-SM-5DUX5	SRR1409677	Spleen	Spleen	non-brain
GTEX-ZVE2-1326-SM-5NQ94	SRR1409699	Esophagus	Esophagus - Mucosa	non-brain
GTEX-11EI6-0726-SM-59866	SRR1409721	Thyroid	Thyroid	non-brain
GTEX-Y114-0126-SM-4TT8K	SRR1409748	Heart	Heart - Atrial Appendage	non-brain
GTEX-1399R-2026-SM-5K7WN	SRR1409772	Small Intestine	Small Intestine - Terminal Ileum	non-brain
GTEX-1399R-1226-SM-5P9GF	SRR1409790	Liver	Liver	non-brain
GTEX-145MN-0926-SM-5NQBT	SRR1409813	Lung	Lung	non-brain
GTEX-13IVO-0226-SM-5LZXU	SRR1409854	Adipose Tissue	Adipose - Subcutaneous	non-brain
GTEX-11EMC-0226-SM-5EGLP	SRR1409875	Thyroid	Thyroid	non-brain
GTEX-13X6I-2926-SM-5Q5C3	SRR1409899	Brain	Brain - Cerebellum	brain
GTEX-13PL7-0626-SM-5IJCD	SRR1410221	Muscle	Muscle - Skeletal	non-brain
GTEX-ZZPU-1426-SM-5GZZ6	SRR1410242	Stomach	Stomach	non-brain
GTEX-13X6K-0011-R5b-SM-5PNUE	SRR1410264	Brain	Brain - Caudate (basal ganglia)	brain
GTEX-ZTX8-1726-SM-51MSB	SRR1410286	Nerve	Nerve - Tibial	non-brain
GTEX-Y8DK-0126-SM-4TT3L	SRR1410310	Skin	Skin - Sun Exposed (Lower leg)	non-brain
GTEX-11TUW-1126-SM-5EQKJ	SRR1410334	Heart	Heart - Atrial Appendage	non-brain
GTEX-ZVT2-2526-SM-51MT1	SRR1410356	Skin	Skin - Sun Exposed (Lower leg)	non-brain
GTEX-146FR-1326-SM-5SIAJ	SRR1410380	Skin	Skin - Sun Exposed (Lower leg)	non-brain
GTEX-ZPIC-2226-SM-57WDX	SRR1410404	Colon	Colon - Transverse	non-brain
GTEX-11GSO-2626-SM-5Q5AK	SRR1410427	Nerve	Nerve - Tibial	non-brain
GTEX-13X6K-0011-R2b-SM-5P9K3	SRR1410448	Brain	Brain - Substantia nigra	brain
GTEX-12WSJ-1226-SM-5LU91	SRR1410493	Ovary	Ovary	non-brain
GTEX-145MI-1126-SM-5O9AK	SRR1410469	Thyroid	Thyroid	non-brain
GTEX-ZYFG-1526-SM-5GZYM	SRR1410510	Skin	Skin - Not Sun Exposed (Suprapubic)	non-brain
GTEX-YF7O-0926-SM-5IFIF	SRR1410532	Esophagus	Esophagus - Mucosa	non-brain
GTEX-12WSM-1426-SM-5GCPA	SRR1410550	Colon	Colon - Sigmoid	non-brain
GTEX-ZYY3-2926-SM-5GIEB	SRR1410573	Skin	Skin - Not Sun Exposed (Suprapubic)	non-brain
GTEX-13O21-1426-SM-5K7XI	SRR1410594	Skin	Skin - Sun Exposed (Lower leg)	non-brain
GTEX-11I78-2026-SM-5987C	SRR1410612	Vagina	Vagina	non-brain
GTEX-11ONC-1926-SM-5GU75	SRR1410634	Colon	Colon - Sigmoid	non-brain
GTEX-12WSB-0011-R6b-SM-5GU6J	SRR1410656	Brain	Brain - Nucleus accumbens (basal ganglia)	brain
GTEX-11EI6-0226-SM-5EQ64	SRR1410678	Adipose Tissue	Adipose - Subcutaneous	non-brain
GTEX-11EMC-1426-SM-5N9E4	SRR1410699	Colon	Colon - Sigmoid	non-brain
GTEX-11ZTT-1626-SM-5EQKR	SRR1410720	Colon	Colon - Sigmoid	non-brain
GTEX-11OF3-2626-SM-5GU7F	SRR1410742	Skin	Skin - Sun Exposed (Lower leg)	non-brain
GTEX-13CF3-2126-SM-5IFJP	SRR1410765	Breast	Breast - Mammary Tissue	non-brain
GTEX-12WSD-0326-SM-59HKP	SRR1410801	Nerve	Nerve - Tibial	non-brain
GTEX-13N2G-0011-R5a-SM-5MR33	SRR1410783	Brain	Brain - Caudate (basal ganglia)	brain
GTEX-YF7O-0826-SM-4W21F	SRR1410823	Esophagus	Esophagus - Muscularis	non-brain
GTEX-13OW6-3126-SM-5L3IA	SRR1410847	Pituitary	Pituitary	non-brain
GTEX-145LV-1026-SM-5O9AE	SRR1410866	Adipose Tissue	Adipose - Visceral (Omentum)	non-brain
GTEX-139UC-0005-SM-5PNU7	SRR1410890	Blood	Whole Blood	non-brain
GTEX-11ZU8-0011-R3a-SM-5BC6U	SRR1410912	Brain	Brain - Anterior cingulate cortex (BA24)	brain
GTEX-13VXU-0011-R11b-SM-5O9DJ	SRR1410934	Brain	Brain - Cerebellar Hemisphere	brain
GTEX-12WSH-0011-R2a-SM-5GU68	SRR1410956	Brain	Brain - Substantia nigra	brain
GTEX-11LCK-1926-SM-5A5KE	SRR1410979	Small Intestine	Small Intestine - Terminal Ileum	non-brain
GTEX-ZPCL-0126-SM-4WWC8	SRR1411002	Thyroid	Thyroid	non-brain
GTEX-12WSF-0011-R6b-SM-5HL8W	SRR1411024	Brain	Brain - Nucleus accumbens (basal ganglia)	brain
GTEX-14A6H-2026-SM-5Q5DD	SRR1411046	Skin	Skin - Not Sun Exposed (Suprapubic)	non-brain
GTEX-1339X-0626-SM-5IJER	SRR1411070	Lung	Lung	non-brain
GTEX-13OVI-2426-SM-5KM4J	SRR1412928	Stomach	Stomach	non-brain
GTEX-11UD2-0005-SM-5NQ9B	SRR1412947	Blood	Whole Blood	non-brain
GTEX-13FTW-1126-SM-5J2NV	SRR1412969	Liver	Liver	non-brain
GTEX-11NV4-0005-SM-5N9EX	SRR1412987	Blood	Whole Blood	non-brain
GTEX-WYVS-1926-SM-4PQZ2	SRR1413008	Liver	Liver	non-brain
GTEX-132AR-1126-SM-5P9GA	SRR1413032	Thyroid	Thyroid	non-brain
GTEX-113IC-0526-SM-5HL76	SRR1413055	Nerve	Nerve - Tibial	non-brain
GTEX-Y5LM-1226-SM-4VDT6	SRR1413075	Esophagus	Esophagus - Gastroesophageal Junction	non-brain
GTEX-1122O-1926-SM-5EGIQ	SRR1413100	Stomach	Stomach	non-brain
GTEX-131XG-1726-SM-5LZUR	SRR1413119	Small Intestine	Small Intestine - Terminal Ileum	non-brain
GTEX-ZT9X-0526-SM-5GCOP	SRR1413137	Esophagus	Esophagus - Mucosa	non-brain
GTEX-ZYY3-1226-SM-5EQKM	SRR1413160	Blood Vessel	Artery - Aorta	non-brain
GTEX-11DZ1-2026-SM-5A5KG	SRR1413182	Esophagus	Esophagus - Mucosa	non-brain
GTEX-13N1W-0126-SM-5K7VT	SRR1413205	Skin	Skin - Sun Exposed (Lower leg)	non-brain
GTEX-139UW-0426-SM-5K7V4	SRR1413223	Blood Vessel	Artery - Aorta	non-brain
GTEX-ZTX8-1426-SM-5DUVO	SRR1413241	Skin	Skin - Sun Exposed (Lower leg)	non-brain
GTEX-11TT1-0926-SM-5GU5M	SRR1413262	Colon	Colon - Sigmoid	non-brain
GTEX-12WSI-1526-SM-5GCNM	SRR1413284	Adipose Tissue	Adipose - Visceral (Omentum)	non-brain
GTEX-13CF2-2426-SM-5LZYL	SRR1413307	Salivary Gland	Minor Salivary Gland	non-brain
GTEX-ZC5H-0126-SM-4WAYL	SRR1413329	Adipose Tissue	Adipose - Subcutaneous	non-brain
GTEX-YJ89-0126-SM-4TT3X	SRR1413349	Skin	Skin - Sun Exposed (Lower leg)	non-brain
GTEX-1117F-2226-SM-5N9CH	SRR1413373	Ovary	Ovary	non-brain
GTEX-117YX-1426-SM-5H12H	SRR1413392	Breast	Breast - Mammary Tissue	non-brain
GTEX-11ONC-3026-SM-5985W	SRR1413414	Brain	Brain - Cerebellum	brain
GTEX-13PDP-0226-SM-5K7W9	SRR1413436	Adipose Tissue	Adipose - Subcutaneous	non-brain
GTEX-ZXG5-0011-R8a-SM-57WD1	SRR1413454	Brain	Brain - Hypothalamus	brain
GTEX-12WS9-0226-SM-5EQ4X	SRR1413501	Adipose Tissue	Adipose - Subcutaneous	non-brain
GTEX-13IVO-2926-SM-5L3CZ	SRR1413522	Brain	Brain - Cortex	brain
GTEX-14753-0326-SM-5QGQB	SRR1413541	Adipose Tissue	Adipose - Subcutaneous	non-brain
GTEX-11GSP-0011-R10a-SM-5NQ7J	SRR1413562	Brain	Brain - Frontal Cortex (BA9)	brain
GTEX-12WSK-0726-SM-5LZUV	SRR1413584	Blood Vessel	Artery - Coronary	non-brain
GTEX-1128S-2126-SM-5H12U	SRR1413602	Adipose Tissue	Adipose - Subcutaneous	non-brain
GTEX-1313W-0011-R5b-SM-5L3EP	SRR1413625	Brain	Brain - Caudate (basal ganglia)	brain
GTEX-13PL7-1726-SM-5J2NX	SRR1413644	Lung	Lung	non-brain
GTEX-13OVJ-0126-SM-5KM36	SRR1413686	Skin	Skin - Sun Exposed (Lower leg)	non-brain
GTEX-QVJO-3126-SM-4R1KC	SRR1413705	Ovary	Ovary	non-brain
GTEX-12WSA-0226-SM-5BC5V	SRR1413746	Skin	Skin - Sun Exposed (Lower leg)	non-brain
GTEX-13N2G-0011-R9b-SM-5MR4E	SRR1413768	Brain	Brain - Spinal cord (cervical c-1)	brain
GTEX-ZT9W-1126-SM-57WDR	SRR1413787	Skin	Skin - Not Sun Exposed (Suprapubic)	non-brain
GTEX-ZF29-0006-SM-4WKGQ	SRR1413810	Blood	Whole Blood	non-brain
GTEX-132NY-1026-SM-5P9IY	SRR1413851	Thyroid	Thyroid	non-brain
GTEX-13CF3-1826-SM-5J1NK	SRR1413872	Muscle	Muscle - Skeletal	non-brain
GTEX-ZTSS-0005-SM-4YCDR	SRR1413892	Blood	Whole Blood	non-brain
GTEX-146FR-1426-SM-5SIAV	SRR1413916	Nerve	Nerve - Tibial	non-brain
GTEX-13O3O-0726-SM-5J1N7	SRR1413940	Lung	Lung	non-brain
GTEX-13O3Q-0011-R2b-SM-5KM3K	SRR1413959	Brain	Brain - Substantia nigra	brain
GTEX-13SLX-3026-SM-5RQJU	SRR1413978	Pituitary	Pituitary	non-brain
GTEX-131XE-1226-SM-5EGKF	SRR1414016	Esophagus	Esophagus - Muscularis	non-brain
GTEX-13QBU-2326-SM-5LU49	SRR1414040	Nerve	Nerve - Tibial	non-brain
GTEX-1497J-0226-SM-5QGPU	SRR1414058	Skin	Skin - Not Sun Exposed (Suprapubic)	non-brain
GTEX-11I78-1026-SM-5HL74	SRR1414079	Blood Vessel	Artery - Coronary	non-brain
GTEX-13G51-1026-SM-5K7YQ	SRR1414099	Esophagus	Esophagus - Muscularis	non-brain
GTEX-ZVE2-0426-SM-59HJ7	SRR1414117	Nerve	Nerve - Tibial	non-brain
GTEX-ZF29-0826-SM-5S2NP	SRR1414139	Adipose Tissue	Adipose - Visceral (Omentum)	non-brain
GTEX-ZP4G-0426-SM-4YCER	SRR1414161	Pancreas	Pancreas	non-brain
GTEX-11EQ9-0526-SM-5A5JZ	SRR1414185	Liver	Liver	non-brain
GTEX-13RTK-0226-SM-5RQHR	SRR1414209	Stomach	Stomach	non-brain
GTEX-13YAN-0426-SM-5O9DR	SRR1414229	Adipose Tissue	Adipose - Subcutaneous	non-brain
GTEX-13W3W-1726-SM-5LU4A	SRR1414251	Esophagus	Esophagus - Muscularis	non-brain
GTEX-147F3-0726-SM-5NQ9U	SRR1414290	Lung	Lung	non-brain
GTEX-13QBU-2426-SM-5LU4L	SRR1414314	Muscle	Muscle - Skeletal	non-brain
GTEX-WOFM-0326-SM-4OOSL	SRR1414332	Prostate	Prostate	non-brain
GTEX-133LE-0326-SM-5P9G4	SRR1414356	Thyroid	Thyroid	non-brain
GTEX-12ZZY-0526-SM-5EQ5H	SRR1414379	Blood Vessel	Artery - Tibial	non-brain
GTEX-ZPU1-1126-SM-4YCF3	SRR1414400	Skin	Skin - Not Sun Exposed (Suprapubic)	non-brain
GTEX-11ONC-0011-R1a-SM-57WD4	SRR1414424	Brain	Brain - Hippocampus	brain
GTEX-12WSB-2426-SM-5EGJC	SRR1414447	Vagina	Vagina	non-brain
GTEX-ZY6K-0226-SM-5SIAY	SRR1414471	Thyroid	Thyroid	non-brain
GTEX-132AR-1626-SM-5EGHP	SRR1414496	Vagina	Vagina	non-brain
GTEX-13FTZ-0726-SM-5IFFY	SRR1414515	Liver	Liver	non-brain
GTEX-ZQUD-1426-SM-57WER	SRR1414536	Skin	Skin - Sun Exposed (Lower leg)	non-brain
GTEX-13U4I-0006-SM-5N9CI	SRR1414559	Blood	Whole Blood	non-brain
GTEX-148VJ-0826-SM-5LU8V	SRR1414578	Lung	Lung	non-brain
GTEX-13NYS-3126-SM-5KLYV	SRR1414595	Brain	Brain - Cortex	brain
GTEX-ZF29-1126-SM-4WKGO	SRR1414613	Pancreas	Pancreas	non-brain
GTEX-X4EP-1026-SM-4QAS5	SRR1414637	Liver	Liver	non-brain
GTEX-Y3IK-2326-SM-4WWDT	SRR1414661	Breast	Breast - Mammary Tissue	non-brain
GTEX-12WSA-0011-R2a-SM-57WDK	SRR1414684	Brain	Brain - Substantia nigra	brain
GTEX-11ZU8-1526-SM-5EGHX	SRR1414708	Esophagus	Esophagus - Mucosa	non-brain
GTEX-ZF2S-2126-SM-4WWAY	SRR1414727	Muscle	Muscle - Skeletal	non-brain
GTEX-ZPCL-0326-SM-5FQSG	SRR1414749	Blood Vessel	Artery - Coronary	non-brain
GTEX-14A5H-3026-SM-5RQHV	SRR1414771	Pituitary	Pituitary	non-brain
GTEX-131YS-1626-SM-5HL6C	SRR1414792	Liver	Liver	non-brain
GTEX-13112-0126-SM-5P9IU	SRR1414812	Skin	Skin - Not Sun Exposed (Suprapubic)	non-brain
GTEX-12ZZY-0011-R6b-SM-5EGLA	SRR1414833	Brain	Brain - Nucleus accumbens (basal ganglia)	brain
GTEX-13O21-0326-SM-5J1N9	SRR1414857	Heart	Heart - Atrial Appendage	non-brain
GTEX-12WSM-2226-SM-5DUVS	SRR1414876	Pituitary	Pituitary	non-brain
GTEX-13NYB-0011-R10a-SM-5KM43	SRR1414897	Brain	Brain - Frontal Cortex (BA9)	brain
GTEX-13IVO-2426-SM-5K7V9	SRR1414916	Adipose Tissue	Adipose - Visceral (Omentum)	non-brain
GTEX-147F4-0926-SM-5Q5EO	SRR1414934	Lung	Lung	non-brain
GTEX-145MH-0626-SM-5NQAK	SRR1414958	Lung	Lung	non-brain
GTEX-1211K-0226-SM-59HJY	SRR1414982	Heart	Heart - Atrial Appendage	non-brain
GTEX-147GR-0426-SM-5S2OL	SRR1415004	Adipose Tissue	Adipose - Subcutaneous	non-brain
GTEX-ZF3C-0526-SM-4WWBG	SRR1415026	Blood Vessel	Artery - Tibial	non-brain
GTEX-139TT-0011-R5b-SM-5K7W8	SRR1415095	Brain	Brain - Caudate (basal ganglia)	brain
GTEX-Y114-2426-SM-4TT8A	SRR1415113	Skin	Skin - Sun Exposed (Lower leg)	non-brain
GTEX-14BMU-2426-SM-5RQIJ	SRR1415153	Blood Vessel	Artery - Tibial	non-brain
GTEX-ZTSS-1126-SM-5985O	SRR1415173	Colon	Colon - Transverse	non-brain
GTEX-12WSG-0226-SM-5EGIF	SRR1415195	Thyroid	Thyroid	non-brain
GTEX-11DXY-3126-SM-5N9BT	SRR1415215	Brain	Brain - Cerebellum	brain
GTEX-ZE7O-0011-R10a-SM-57WAZ	SRR1415234	Brain	Brain - Frontal Cortex (BA9)	brain
GTEX-QEG5-0726-SM-4R1JQ	SRR1415257	Breast	Breast - Mammary Tissue	non-brain
GTEX-ZDYS-0626-SM-5J2N5	SRR1415274	Thyroid	Thyroid	non-brain
GTEX-ZYFD-0626-SM-5E44E	SRR1415292	Skin	Skin - Not Sun Exposed (Suprapubic)	non-brain
GTEX-11TTK-0226-SM-5N9EC	SRR1415316	Adipose Tissue	Adipose - Subcutaneous	non-brain
GTEX-13NYB-0011-R2a-SM-5MR3C	SRR1415337	Brain	Brain - Substantia nigra	brain
GTEX-Y5V6-1326-SM-4VDTF	SRR1415355	Stomach	Stomach	non-brain
GTEX-ZE7O-1526-SM-5J1NH	SRR1415379	Adipose Tissue	Adipose - Visceral (Omentum)	non-brain
GTEX-14DAR-1926-SM-5S2NQ	SRR1415398	Adipose Tissue	Adipose - Subcutaneous	non-brain
GTEX-13O61-1826-SM-5KM4I	SRR1415420	Breast	Breast - Mammary Tissue	non-brain
GTEX-ZDTT-0226-SM-4WKHM	SRR1415439	Blood Vessel	Artery - Aorta	non-brain
GTEX-WVJS-0826-SM-4MVNR	SRR1415463	Lung	Lung	non-brain
GTEX-ZF3C-1326-SM-5A5MF	SRR1415487	Blood Vessel	Artery - Coronary	non-brain
GTEX-13N11-0126-SM-5KM2Z	SRR1415510	Spleen	Spleen	non-brain
GTEX-13U4I-2026-SM-5LU3L	SRR1415529	Vagina	Vagina	non-brain
GTEX-Z93T-0426-SM-5HL6G	SRR1415547	Blood Vessel	Artery - Tibial	non-brain
GTEX-14A5I-2126-SM-5NQA8	SRR1415567	Adrenal Gland	Adrenal Gland	non-brain
GTEX-Y5V5-1526-SM-4VBQ1	SRR1415591	Esophagus	Esophagus - Gastroesophageal Junction	non-brain
GTEX-12C56-1226-SM-5FQSU	SRR1415615	Esophagus	Esophagus - Mucosa	non-brain
GTEX-ZV7C-0826-SM-59HK8	SRR1415637	Adipose Tissue	Adipose - Visceral (Omentum)	non-brain
GTEX-145LU-0426-SM-5O9AH	SRR1415660	Thyroid	Thyroid	non-brain
GTEX-14E6C-0005-SM-5O98N	SRR1415684	Blood	Whole Blood	non-brain
GTEX-12696-1426-SM-5EGJ6	SRR1415708	Esophagus	Esophagus - Muscularis	non-brain
GTEX-13OW8-0011-R6b-SM-5L3I3	SRR1415732	Brain	Brain - Nucleus accumbens (basal ganglia)	brain
GTEX-11EQ9-1326-SM-5985X	SRR1415751	Small Intestine	Small Intestine - Terminal Ileum	non-brain
GTEX-13N11-2726-SM-5L3ER	SRR1415773	Muscle	Muscle - Skeletal	non-brain
GTEX-11NSD-0926-SM-5N9DR	SRR1415792	Breast	Breast - Mammary Tissue	non-brain
GTEX-145LS-0126-SM-5QGP1	SRR1415811	Skin	Skin - Sun Exposed (Lower leg)	non-brain
GTEX-12WSF-0011-R4b-SM-5HL88	SRR1415832	Brain	Brain - Amygdala	brain
GTEX-144GM-1226-SM-5LU52	SRR1415854	Colon	Colon - Transverse	non-brain
GTEX-ZZPU-0526-SM-5E44U	SRR1415872	Lung	Lung	non-brain
GTEX-ZAB4-0011-R7a-SM-4SOKE	SRR1415895	Brain	Brain - Putamen (basal ganglia)	brain
GTEX-13NZA-1726-SM-5J1NA	SRR1415919	Pancreas	Pancreas	non-brain
GTEX-144GN-0826-SM-5LU5G	SRR1415938	Pancreas	Pancreas	non-brain
GTEX-Y114-0726-SM-4TT6U	SRR1415956	Spleen	Spleen	non-brain
GTEX-11LCK-0526-SM-5A5M9	SRR1415980	Thyroid	Thyroid	non-brain
GTEX-11ZVC-2526-SM-5FQTE	SRR1416003	Skin	Skin - Sun Exposed (Lower leg)	non-brain
GTEX-Y114-1126-SM-4TT7V	SRR1416025	Esophagus	Esophagus - Gastroesophageal Junction	non-brain
GTEX-11DXX-0926-SM-5H112	SRR1416074	Pancreas	Pancreas	non-brain
GTEX-ZXG5-0011-R7b-SM-57WCC	SRR1416096	Brain	Brain - Putamen (basal ganglia)	brain
GTEX-YJ8O-1826-SM-5HL82	SRR1416119	Lung	Lung	non-brain
GTEX-Y3I4-1926-SM-4TT8L	SRR1416141	Salivary Gland	Minor Salivary Gland	non-brain
GTEX-131XE-0626-SM-5HL98	SRR1416166	Heart	Heart - Left Ventricle	non-brain
GTEX-11NV4-1926-SM-5N9D4	SRR1416188	Salivary Gland	Minor Salivary Gland	non-brain
GTEX-13OVI-2626-SM-5KM4T	SRR1416207	Esophagus	Esophagus - Mucosa	non-brain
GTEX-131XE-0726-SM-5HL9K	SRR1416226	Lung	Lung	non-brain
GTEX-1399T-2726-SM-5K7XK	SRR1416248	Adipose Tissue	Adipose - Subcutaneous	non-brain
GTEX-WHWD-0926-SM-4OORY	SRR1416266	Esophagus	Esophagus - Mucosa	non-brain
GTEX-13SLX-0526-SM-5S2ON	SRR1416291	Skin	Skin - Sun Exposed (Lower leg)	non-brain
GTEX-P4PP-0226-SM-5S2VR	SRR1416313	Adipose Tissue	Adipose - Subcutaneous	non-brain
GTEX-PWCY-1826-SM-5SI7U	SRR1416337	Skin	Skin - Sun Exposed (Lower leg)	non-brain
GTEX-146FR-0126-SM-5Q5F3	SRR1416362	Pancreas	Pancreas	non-brain
GTEX-13QJC-0011-R8b-SM-5S2U6	SRR1416410	Brain	Brain - Hypothalamus	brain
GTEX-14ASI-3026-SM-5S2PN	SRR1416434	Brain	Brain - Cortex	brain
GTEX-11TUW-2326-SM-5EQMO	SRR1416455	Colon	Colon - Sigmoid	non-brain
GTEX-12WSF-0011-R10a-SM-5LZVH	SRR1416477	Brain	Brain - Frontal Cortex (BA9)	brain
GTEX-12KS4-0326-SM-5EQ41	SRR1416495	Skin	Skin - Sun Exposed (Lower leg)	non-brain
GTEX-11PRG-2226-SM-5GU5R	SRR1416516	Kidney	Kidney - Cortex	non-brain
GTEX-11DXX-1626-SM-5H11H	SRR1416538	Small Intestine	Small Intestine - Terminal Ileum	non-brain
GTEX-13VXU-1026-SM-5KLZE	SRR1416578	Adipose Tissue	Adipose - Visceral (Omentum)	non-brain
GTEX-13FTW-0005-SM-5LZVZ	SRR1416560	Blood	Whole Blood	non-brain
GTEX-14A6H-2726-SM-5QGPL	SRR1416596	Blood Vessel	Artery - Tibial	non-brain
GTEX-13O61-0626-SM-5L3D1	SRR1416617	Blood Vessel	Artery - Coronary	non-brain
GTEX-13FHO-2826-SM-5K7ZA	SRR1416636	Prostate	Prostate	non-brain
GTEX-13113-1826-SM-5LZW4	SRR1416654	Adipose Tissue	Adipose - Subcutaneous	non-brain
GTEX-13CF2-2726-SM-5LZWW	SRR1416672	Muscle	Muscle - Skeletal	non-brain
GTEX-145MH-2826-SM-5RQJF	SRR1416693	Skin	Skin - Not Sun Exposed (Suprapubic)	non-brain
GTEX-ZYFG-0926-SM-5BC5U	SRR1416713	Adrenal Gland	Adrenal Gland	non-brain
GTEX-13O1R-1526-SM-5J1O7	SRR1416735	Esophagus	Esophagus - Muscularis	non-brain
GTEX-13NZA-0011-R10b-SM-5KM54	SRR1416754	Brain	Brain - Frontal Cortex (BA9)	brain
GTEX-1128S-0826-SM-5GZZI	SRR1416773	Pancreas	Pancreas	non-brain
GTEX-ZVT2-2126-SM-5NQ93	SRR1416819	Small Intestine	Small Intestine - Terminal Ileum	non-brain
GTEX-ZQUD-2126-SM-51MSY	SRR1416841	Salivary Gland	Minor Salivary Gland	non-brain
GTEX-X15G-1926-SM-4PQZQ	SRR1416865	Vagina	Vagina	non-brain
GTEX-13X6I-0011-R2b-SM-5PNWQ	SRR1416889	Brain	Brain - Substantia nigra	brain
GTEX-11DYG-0426-SM-5987J	SRR1416911	Nerve	Nerve - Tibial	non-brain
GTEX-14BMU-0126-SM-5S2Q9	SRR1416979	Adrenal Gland	Adrenal Gland	non-brain
GTEX-ZDXO-0011-R3a-SM-4WKFS	SRR1416999	Brain	Brain - Anterior cingulate cortex (BA24)	brain
GTEX-XMD2-1326-SM-4YCET	SRR1417023	Esophagus	Esophagus - Mucosa	non-brain
GTEX-Z93S-2926-SM-57WB9	SRR1417047	Brain	Brain - Cortex	brain
GTEX-139TS-0011-R5b-SM-5J2MZ	SRR1417070	Brain	Brain - Caudate (basal ganglia)	brain
GTEX-12WSJ-0226-SM-5GCP7	SRR1417088	Lung	Lung	non-brain
GTEX-147F3-1526-SM-5SIAK	SRR1417130	Vagina	Vagina	non-brain
GTEX-13OVL-0011-R8a-SM-5L3HH	SRR1417111	Brain	Brain - Hypothalamus	brain
GTEX-146FQ-0426-SM-5NQBA	SRR1417178	Nerve	Nerve - Tibial	non-brain
GTEX-ZV7C-0426-SM-51MQY	SRR1417154	Blood Vessel	Artery - Coronary	non-brain
GTEX-11ZVC-0011-R4a-SM-5BC6Z	SRR1417202	Brain	Brain - Amygdala	brain
GTEX-Y114-2626-SM-4TT8Y	SRR1417224	Nerve	Nerve - Tibial	non-brain
GTEX-WOFM-1126-SM-4OOSB	SRR1417248	Testis	Testis	non-brain
GTEX-ZAJG-2926-SM-5HL8P	SRR1417296	Vagina	Vagina	non-brain
GTEX-YEC4-1826-SM-4W1YP	SRR1417318	Skin	Skin - Not Sun Exposed (Suprapubic)	non-brain
GTEX-ZE9C-2826-SM-5S2MO	SRR1417342	Adipose Tissue	Adipose - Subcutaneous	non-brain
GTEX-11I78-1826-SM-5A5M4	SRR1417364	Adrenal Gland	Adrenal Gland	non-brain
GTEX-131YS-1426-SM-5IJF7	SRR1417387	Esophagus	Esophagus - Mucosa	non-brain
GTEX-13OVJ-0726-SM-5KM1W	SRR1417404	Lung	Lung	non-brain
GTEX-11WQC-1726-SM-5GU4W	SRR1417422	Breast	Breast - Mammary Tissue	non-brain
GTEX-13FLW-0011-R7b-SM-5L3EZ	SRR1417505	Brain	Brain - Putamen (basal ganglia)	brain
GTEX-12126-0526-SM-5PNW4	SRR1417483	Muscle	Muscle - Skeletal	non-brain
GTEX-Y3IK-0426-SM-4WWE2	SRR1417524	Pancreas	Pancreas	non-brain
GTEX-ZAK1-0426-SM-5J1MS	SRR1417547	Blood Vessel	Artery - Tibial	non-brain
GTEX-ZLFU-0526-SM-4WWBN	SRR1417566	Spleen	Spleen	non-brain
GTEX-ZQG8-0626-SM-57WF3	SRR1417588	Blood Vessel	Artery - Coronary	non-brain
GTEX-13FTY-0426-SM-5IJC2	SRR1417611	Blood Vessel	Artery - Tibial	non-brain
GTEX-X8HC-2326-SM-4QAS4	SRR1417632	Adipose Tissue	Adipose - Visceral (Omentum)	non-brain
GTEX-YEC4-1726-SM-4W21E	SRR1417656	Small Intestine	Small Intestine - Terminal Ileum	non-brain
GTEX-11LCK-0426-SM-5A5M8	SRR1417680	Lung	Lung	non-brain
GTEX-11P81-2726-SM-59876	SRR1417703	Blood Vessel	Artery - Tibial	non-brain
GTEX-ZVZQ-0826-SM-51MRF	SRR1417725	Breast	Breast - Mammary Tissue	non-brain
GTEX-13FH7-1026-SM-5IJGF	SRR1417749	Stomach	Stomach	non-brain
GTEX-1313W-1126-SM-5EQ5U	SRR1417766	Heart	Heart - Atrial Appendage	non-brain
GTEX-11EMC-0926-SM-59863	SRR1417787	Blood Vessel	Artery - Aorta	non-brain
GTEX-13X6K-0726-SM-5LU2Z	SRR1417809	Adipose Tissue	Adipose - Visceral (Omentum)	non-brain
GTEX-ZF28-3026-SM-4WKHP	SRR1417827	Brain	Brain - Cortex	brain
GTEX-12KS4-0926-SM-5BC5S	SRR1417851	Esophagus	Esophagus - Mucosa	non-brain
GTEX-1269C-2826-SM-5EQ5O	SRR1417873	Blood Vessel	Artery - Tibial	non-brain
GTEX-144GL-2026-SM-5LU3O	SRR1417894	Breast	Breast - Mammary Tissue	non-brain
GTEX-R55F-1326-SM-5S2V4	SRR1417912	Brain	Brain - Cortex	brain
GTEX-XBEW-0526-SM-4QASO	SRR1417936	Blood Vessel	Artery - Aorta	non-brain
GTEX-132QS-0526-SM-5IJC7	SRR1417960	Heart	Heart - Atrial Appendage	non-brain
GTEX-11O72-2826-SM-5HL6W	SRR1417981	Brain	Brain - Cerebellum	brain
GTEX-14753-0226-SM-5Q5CH	SRR1418001	Blood Vessel	Artery - Tibial	non-brain
GTEX-13OW6-0626-SM-5L3IB	SRR1418022	Muscle	Muscle - Skeletal	non-brain
GTEX-ZZ64-0226-SM-5E44X	SRR1418041	Esophagus	Esophagus - Mucosa	non-brain
GTEX-13X6H-2526-SM-5QGOT	SRR1418064	Blood Vessel	Artery - Tibial	non-brain
GTEX-14DAQ-2526-SM-5RQIO	SRR1418085	Adipose Tissue	Adipose - Visceral (Omentum)	non-brain
GTEX-11XUK-1426-SM-5EQMG	SRR1418105	Small Intestine	Small Intestine - Terminal Ileum	non-brain
GTEX-13FTZ-0011-R10b-SM-5KLZS	SRR1418127	Brain	Brain - Frontal Cortex (BA9)	brain
GTEX-QMRM-0226-SM-4R1K7	SRR1418145	Spleen	Spleen	non-brain
GTEX-11ZTS-0126-SM-5EQ6M	SRR1418162	Skin	Skin - Sun Exposed (Lower leg)	non-brain
GTEX-131XE-1526-SM-5KM1A	SRR1418183	Esophagus	Esophagus - Gastroesophageal Junction	non-brain
GTEX-WZTO-1726-SM-4PQYV	SRR1418201	Esophagus	Esophagus - Gastroesophageal Junction	non-brain
GTEX-13NYC-2626-SM-5K7VN	SRR1418225	Salivary Gland	Minor Salivary Gland	non-brain
GTEX-13O3Q-2626-SM-5KM3S	SRR1418243	Nerve	Nerve - Tibial	non-brain
GTEX-11P81-1426-SM-5P9JN	SRR1418262	Colon	Colon - Sigmoid	non-brain
GTEX-13OW5-0011-R5b-SM-5L3FR	SRR1418283	Brain	Brain - Caudate (basal ganglia)	brain
GTEX-13FTX-1226-SM-5IFGN	SRR1418302	Pancreas	Pancreas	non-brain
GTEX-131XH-2526-SM-5GCND	SRR1418323	Nerve	Nerve - Tibial	non-brain
GTEX-12BJ1-1426-SM-5BC5Q	SRR1418346	Esophagus	Esophagus - Muscularis	non-brain
GTEX-ZY6K-0626-SM-59HJL	SRR1418368	Esophagus	Esophagus - Mucosa	non-brain
GTEX-11ONC-1026-SM-5GU64	SRR1418390	Heart	Heart - Atrial Appendage	non-brain
GTEX-13PVR-1826-SM-5Q5CC	SRR1418412	Esophagus	Esophagus - Mucosa	non-brain
GTEX-1399R-0426-SM-5IJE3	SRR1418433	Pancreas	Pancreas	non-brain
GTEX-ZPCL-2426-SM-57WFP	SRR1418450	Nerve	Nerve - Tibial	non-brain
GTEX-1192X-2926-SM-5N9BA	SRR1418473	Salivary Gland	Minor Salivary Gland	non-brain
GTEX-ZF29-1726-SM-4WKFV	SRR1418492	Colon	Colon - Transverse	non-brain
GTEX-145MG-1526-SM-5Q5EM	SRR1418516	Skin	Skin - Not Sun Exposed (Suprapubic)	non-brain
GTEX-12ZZX-1326-SM-5DUWI	SRR1418540	Esophagus	Esophagus - Mucosa	non-brain
GTEX-13S7M-0326-SM-5S2PH	SRR1418561	Muscle	Muscle - Skeletal	non-brain
GTEX-11ZVC-0326-SM-5CVLC	SRR1418581	Blood Vessel	Artery - Aorta	non-brain
GTEX-14753-0011-R5a-SM-5S2VW	SRR1418604	Brain	Brain - Caudate (basal ganglia)	brain
GTEX-ZZ64-0626-SM-5GZWR	SRR1418628	Adipose Tissue	Adipose - Visceral (Omentum)	non-brain
GTEX-13O3Q-0626-SM-5IJG1	SRR1418650	Thyroid	Thyroid	non-brain
GTEX-ZAK1-1226-SM-5Q5AA	SRR1418667	Blood Vessel	Artery - Aorta	non-brain
GTEX-13PVQ-0726-SM-5L3GI	SRR1418688	Thyroid	Thyroid	non-brain
GTEX-11OF3-0006-SM-5O9CM	SRR1418707	Blood	Whole Blood	non-brain
GTEX-13O3O-0826-SM-5K7WE	SRR1418729	Breast	Breast - Mammary Tissue	non-brain
GTEX-1445S-2926-SM-5O993	SRR1418747	Salivary Gland	Minor Salivary Gland	non-brain
GTEX-Y5V6-1126-SM-4VDTD	SRR1418771	Esophagus	Esophagus - Muscularis	non-brain
GTEX-Y5V6-2126-SM-4WWFX	SRR1418795	Breast	Breast - Mammary Tissue	non-brain
GTEX-13O3O-0011-R4b-SM-5KM3F	SRR1418818	Brain	Brain - Amygdala	brain
GTEX-13OW8-0011-R10a-SM-5L3H6	SRR1418837	Brain	Brain - Frontal Cortex (BA9)	brain
GTEX-WYJK-1226-SM-4ONCP	SRR1418856	Blood Vessel	Artery - Aorta	non-brain
GTEX-11PRG-0326-SM-5GU53	SRR1418880	Muscle	Muscle - Skeletal	non-brain
GTEX-1211K-2026-SM-5EQ4Z	SRR1418902	Skin	Skin - Sun Exposed (Lower leg)	non-brain
GTEX-12WSC-0011-R5b-SM-5CVNS	SRR1418923	Brain	Brain - Caudate (basal ganglia)	brain
GTEX-ZAB4-1026-SM-5HL7T	SRR1418946	Heart	Heart - Left Ventricle	non-brain
GTEX-ZYFD-3026-SM-5E44C	SRR1418992	Brain	Brain - Cortex	brain
GTEX-Y3IK-0226-SM-51MRJ	SRR1419015	Adrenal Gland	Adrenal Gland	non-brain
GTEX-ZYVF-0526-SM-5E43E	SRR1419039	Uterus	Uterus	non-brain
GTEX-Y5V6-0326-SM-4VBRW	SRR1419062	Blood Vessel	Artery - Coronary	non-brain
GTEX-ZXG5-0326-SM-5GICH	SRR1419110	Muscle	Muscle - Skeletal	non-brain
GTEX-13CF3-0426-SM-5IJEU	SRR1419131	Lung	Lung	non-brain
GTEX-13N2G-0011-R2a-SM-5MR4Q	SRR1419148	Brain	Brain - Substantia nigra	brain
GTEX-ZT9X-1426-SM-5DUX1	SRR1419166	Testis	Testis	non-brain
GTEX-ZE9C-3026-SM-4WKHB	SRR1419187	Brain	Brain - Cortex	brain
GTEX-12WSJ-0326-SM-5GCMT	SRR1419211	Thyroid	Thyroid	non-brain
GTEX-13X6I-0526-SM-5QGP8	SRR1419258	Muscle	Muscle - Skeletal	non-brain
GTEX-YEC3-0526-SM-5IFHN	SRR1419279	Blood Vessel	Artery - Aorta	non-brain
GTEX-12ZZZ-0626-SM-5DUXI	SRR1419297	Skin	Skin - Sun Exposed (Lower leg)	non-brain
GTEX-11P7K-2326-SM-5EGKZ	SRR1419318	Blood Vessel	Artery - Tibial	non-brain
GTEX-13OVG-1626-SM-5J1NF	SRR1419342	Skin	Skin - Not Sun Exposed (Suprapubic)	non-brain
GTEX-13111-1526-SM-5EGJX	SRR1419361	Testis	Testis	non-brain
GTEX-ZQUD-0526-SM-57WG4	SRR1419385	Adipose Tissue	Adipose - Visceral (Omentum)	non-brain
GTEX-132NY-0526-SM-5EQ4V	SRR1419408	Nerve	Nerve - Tibial	non-brain
GTEX-11GS4-0526-SM-5A5KQ	SRR1419453	Heart	Heart - Left Ventricle	non-brain
GTEX-13FH7-0426-SM-5KM4M	SRR1419476	Blood Vessel	Artery - Coronary	non-brain
GTEX-ZLFU-1426-SM-4WWEU	SRR1419495	Colon	Colon - Sigmoid	non-brain
GTEX-13FTW-1326-SM-5LZZD	SRR1419518	Testis	Testis	non-brain
GTEX-ZF2S-1526-SM-5S2OO	SRR1419539	Adipose Tissue	Adipose - Visceral (Omentum)	non-brain
GTEX-WOFM-2126-SM-4OOSR	SRR1419561	Salivary Gland	Minor Salivary Gland	non-brain
GTEX-12BJ1-0426-SM-5FQSO	SRR1419593	Thyroid	Thyroid	non-brain
GTEX-ZT9W-0526-SM-57WFG	SRR1419615	Heart	Heart - Atrial Appendage	non-brain
GTEX-1314G-0126-SM-5LZUL	SRR1419638	Heart	Heart - Left Ventricle	non-brain
GTEX-13PVQ-1026-SM-5KM3M	SRR1419656	Breast	Breast - Mammary Tissue	non-brain
GTEX-13O3Q-3026-SM-5IJGD	SRR1419675	Brain	Brain - Cerebellum	brain
GTEX-1212Z-0526-SM-5FQSQ	SRR1419692	Adipose Tissue	Adipose - Visceral (Omentum)	non-brain
GTEX-13S7M-0011-R7a-SM-5O9DK	SRR1419714	Brain	Brain - Putamen (basal ganglia)	brain
GTEX-Y8LW-0626-SM-4VDS8	SRR1419736	Esophagus	Esophagus - Muscularis	non-brain
GTEX-ZDTT-2426-SM-4WKFX	SRR1419760	Blood Vessel	Artery - Tibial	non-brain
GTEX-ZYVF-1726-SM-5E443	SRR1419784	Lung	Lung	non-brain
GTEX-11ZTT-0926-SM-5EQMS	SRR1419807	Esophagus	Esophagus - Muscularis	non-brain
GTEX-13OW5-0926-SM-5L3GZ	SRR1419829	Heart	Heart - Atrial Appendage	non-brain
GTEX-14AS3-0226-SM-5Q5B6	SRR1419848	Thyroid	Thyroid	non-brain
GTEX-XBEC-1026-SM-4QASM	SRR1419869	Lung	Lung	non-brain
GTEX-ZE9C-0011-R2a-SM-4WKGH	SRR1419893	Brain	Brain - Substantia nigra	brain
GTEX-14C5O-0226-SM-5SI6O	SRR1419917	Adipose Tissue	Adipose - Subcutaneous	non-brain
GTEX-YJ8A-1726-SM-5P9IQ	SRR1419941	Colon	Colon - Sigmoid	non-brain
GTEX-11GSP-1726-SM-5A5LI	SRR1419962	Esophagus	Esophagus - Muscularis	non-brain
GTEX-11LCK-1326-SM-5Q5AN	SRR1419985	Nerve	Nerve - Tibial	non-brain
GTEX-ZDYS-0126-SM-5HL6X	SRR1420006	Blood Vessel	Artery - Coronary	non-brain
GTEX-12BJ1-1526-SM-5LUAQ	SRR1420026	Esophagus	Esophagus - Gastroesophageal Junction	non-brain
GTEX-YEC4-0126-SM-4W21T	SRR1420043	Spleen	Spleen	non-brain
GTEX-1399R-2626-SM-5KLZ7	SRR1420067	Adipose Tissue	Adipose - Subcutaneous	non-brain
GTEX-Y3I4-0926-SM-4TT2B	SRR1420085	Esophagus	Esophagus - Gastroesophageal Junction	non-brain
GTEX-13RTJ-2526-SM-5S2Q3	SRR1420109	Adipose Tissue	Adipose - Subcutaneous	non-brain
GTEX-13VXT-2026-SM-5L3EW	SRR1420129	Colon	Colon - Sigmoid	non-brain
GTEX-13D11-2126-SM-5IFH2	SRR1420148	Stomach	Stomach	non-brain
GTEX-11DXY-1126-SM-5987W	SRR1420169	Blood Vessel	Artery - Coronary	non-brain
GTEX-X3Y1-1226-SM-4PQZ8	SRR1420191	Esophagus	Esophagus - Muscularis	non-brain
GTEX-13O3O-0011-R7b-SM-5P9GZ	SRR1420215	Brain	Brain - Putamen (basal ganglia)	brain
GTEX-13FTX-1126-SM-5N9EN	SRR1420238	Breast	Breast - Mammary Tissue	non-brain
GTEX-13QBU-1726-SM-5IJFQ	SRR1420259	Vagina	Vagina	non-brain
GTEX-ZQG8-1526-SM-5HL65	SRR1420276	Adipose Tissue	Adipose - Subcutaneous	non-brain
GTEX-ZU9S-1926-SM-5NQBP	SRR1420296	Breast	Breast - Mammary Tissue	non-brain
GTEX-ZDXO-0006-SM-4WKGF	SRR1420320	Blood	Whole Blood	non-brain
GTEX-ZVT3-0006-SM-51MT9	SRR1420344	Blood	Whole Blood	non-brain
GTEX-11NUK-2626-SM-5A5MB	SRR1420368	Testis	Testis	non-brain
GTEX-ZXES-1626-SM-5NQ7L	SRR1420391	Colon	Colon - Transverse	non-brain
GTEX-11ILO-2026-SM-5N9CQ	SRR1420413	Colon	Colon - Transverse	non-brain
GTEX-13YAN-1526-SM-5LU3E	SRR1420432	Blood Vessel	Artery - Aorta	non-brain
GTEX-139UW-0326-SM-5J1ML	SRR1420450	Skin	Skin - Not Sun Exposed (Suprapubic)	non-brain
GTEX-14A5H-0226-SM-5S2VK	SRR1420469	Blood Vessel	Artery - Tibial	non-brain
GTEX-1313W-0011-R2a-SM-5EGLF	SRR1420493	Brain	Brain - Substantia nigra	brain
GTEX-ZYW4-0826-SM-5GIDG	SRR1420517	Breast	Breast - Mammary Tissue	non-brain
GTEX-14ICL-0006-SM-5SIAB	SRR1420558	Blood	Whole Blood	non-brain
GTEX-14C5O-2626-SM-5RQI5	SRR1420538	Colon	Colon - Sigmoid	non-brain
GTEX-147F3-0426-SM-5SI8V	SRR1420582	Blood Vessel	Artery - Tibial	non-brain
GTEX-1212Z-0726-SM-5EGI5	SRR1420606	Heart	Heart - Atrial Appendage	non-brain
GTEX-ZDXO-0011-R2b-SM-4WKFG	SRR1420625	Brain	Brain - Substantia nigra	brain
GTEX-13RTJ-2226-SM-5S2Q1	SRR1420649	Kidney	Kidney - Cortex	non-brain
GTEX-11TUW-0006-SM-5LZW2	SRR1420669	Blood	Whole Blood	non-brain
GTEX-11ZTT-1826-SM-5CVLN	SRR1420687	Ovary	Ovary	non-brain
GTEX-139TT-0126-SM-5K7Y5	SRR1420710	Skin	Skin - Sun Exposed (Lower leg)	non-brain
GTEX-ZA64-0126-SM-5HL8Z	SRR1420728	Blood Vessel	Artery - Aorta	non-brain
GTEX-11LCK-2226-SM-5HL4Q	SRR1420750	Skin	Skin - Not Sun Exposed (Suprapubic)	non-brain
GTEX-ZYFG-1226-SM-5GIC7	SRR1420770	Esophagus	Esophagus - Gastroesophageal Junction	non-brain
GTEX-11ONC-2226-SM-5HL6D	SRR1420791	Testis	Testis	non-brain
GTEX-ZYT6-0926-SM-5GIEM	SRR1420811	Heart	Heart - Atrial Appendage	non-brain
GTEX-13OW7-0626-SM-5K7UD	SRR1420832	Blood Vessel	Artery - Tibial	non-brain
GTEX-ZT9W-1226-SM-57WE4	SRR1420850	Esophagus	Esophagus - Muscularis	non-brain
GTEX-13FHP-0226-SM-5K7WD	SRR1420873	Adipose Tissue	Adipose - Subcutaneous	non-brain
GTEX-132Q8-2926-SM-5IFFP	SRR1420891	Brain	Brain - Cerebellum	brain
GTEX-ZE7O-2426-SM-57WD7	SRR1420912	Vagina	Vagina	non-brain
GTEX-ZT9W-2026-SM-51MRA	SRR1420936	Breast	Breast - Mammary Tissue	non-brain
GTEX-12BJ1-0006-SM-5SIB5	SRR1420960	Blood	Whole Blood	non-brain
GTEX-ZAB4-0011-R3a-SM-4RGNQ	SRR1420984	Brain	Brain - Anterior cingulate cortex (BA24)	brain
GTEX-ZDTS-1026-SM-4WAXS	SRR1421010	Lung	Lung	non-brain
GTEX-139UW-1126-SM-5IJEJ	SRR1421031	Esophagus	Esophagus - Mucosa	non-brain
GTEX-11XUK-0626-SM-5N9ES	SRR1421048	Pancreas	Pancreas	non-brain
GTEX-12WSA-0011-R4a-SM-57WB7	SRR1421093	Brain	Brain - Amygdala	brain
GTEX-13OVL-0011-R11b-SM-5L3G7	SRR1421140	Brain	Brain - Cerebellar Hemisphere	brain
GTEX-QLQ7-1326-SM-4R1JY	SRR1421159	Prostate	Prostate	non-brain
GTEX-132Q8-0011-R10b-SM-5DUWZ	SRR1421177	Brain	Brain - Frontal Cortex (BA9)	brain
GTEX-YJ89-0011-R8b-SM-4SOK8	SRR1421198	Brain	Brain - Hypothalamus	brain
GTEX-13W46-0926-SM-5LU3T	SRR1421223	Thyroid	Thyroid	non-brain
GTEX-ZYW4-1626-SM-5GIE6	SRR1421241	Esophagus	Esophagus - Gastroesophageal Junction	non-brain
GTEX-11ZTT-0426-SM-5EQLK	SRR1421262	Blood Vessel	Artery - Coronary	non-brain
GTEX-131YS-0426-SM-5EQ4J	SRR1421284	Blood Vessel	Artery - Tibial	non-brain
GTEX-12WSB-0011-R7b-SM-5GU6V	SRR1421305	Brain	Brain - Putamen (basal ganglia)	brain
GTEX-13X6I-1526-SM-5SIAC	SRR1421327	Adipose Tissue	Adipose - Visceral (Omentum)	non-brain
GTEX-145LS-0011-R3a-SM-5S2VJ	SRR1421351	Brain	Brain - Anterior cingulate cortex (BA24)	brain
GTEX-148VJ-0011-R9b-SM-5SI77	SRR1421375	Brain	Brain - Spinal cord (cervical c-1)	brain
GTEX-13O21-1026-SM-5IJDU	SRR1421399	Small Intestine	Small Intestine - Terminal Ileum	non-brain
GTEX-Y8E4-0226-SM-4VBQ3	SRR1421420	Blood Vessel	Artery - Coronary	non-brain
GTEX-13VXT-1026-SM-5LU37	SRR1421444	Blood Vessel	Artery - Coronary	non-brain
GTEX-Y8LW-0326-SM-4VBQ9	SRR1421462	Lung	Lung	non-brain
GTEX-Y9LG-1626-SM-5IFHM	SRR1429144	Small Intestine	Small Intestine - Terminal Ileum	non-brain
GTEX-13IVO-0011-R8a-SM-5L3DY	SRR1429162	Brain	Brain - Hypothalamus	brain
GTEX-1192X-2326-SM-5987X	SRR1429181	Breast	Breast - Mammary Tissue	non-brain
GTEX-14E7W-1326-SM-5RQIV	SRR1429203	Lung	Lung	non-brain
GTEX-ZYFC-0426-SM-5GICQ	SRR1429223	Skin	Skin - Not Sun Exposed (Suprapubic)	non-brain
GTEX-131XW-0011-R9a-SM-5N9EO	SRR1429244	Brain	Brain - Spinal cord (cervical c-1)	brain
GTEX-11UD1-0326-SM-5EQKX	SRR1429265	Muscle	Muscle - Skeletal	non-brain
GTEX-13S86-0126-SM-5S2PI	SRR1429287	Spleen	Spleen	non-brain
GTEX-ZDXO-0011-R11a-SM-4WWD9	SRR1429307	Brain	Brain - Cerebellar Hemisphere	brain
GTEX-13FTY-0011-R9b-SM-5KM2U	SRR1429329	Brain	Brain - Spinal cord (cervical c-1)	brain
GTEX-YJ8O-0326-SM-5RQJW	SRR1429348	Esophagus	Esophagus - Gastroesophageal Junction	non-brain
GTEX-13OW6-1426-SM-5L3EU	SRR1429368	Esophagus	Esophagus - Muscularis	non-brain
GTEX-13X6H-0126-SM-5QGOS	SRR1429387	Blood Vessel	Artery - Aorta	non-brain
GTEX-11P81-0726-SM-5PNYH	SRR1429408	Adipose Tissue	Adipose - Visceral (Omentum)	non-brain
GTEX-13VXT-1726-SM-5IFF5	SRR1429429	Salivary Gland	Minor Salivary Gland	non-brain
GTEX-13IVO-3026-SM-5J2M2	SRR1429450	Pituitary	Pituitary	non-brain
GTEX-Y8DK-0005-SM-4RGNR	SRR1429468	Blood	Whole Blood	non-brain
GTEX-117YW-2626-SM-5GZZH	SRR1429494	Skin	Skin - Sun Exposed (Lower leg)	non-brain
GTEX-117YX-0626-SM-5EGJI	SRR1429516	Heart	Heart - Atrial Appendage	non-brain
GTEX-11P81-2026-SM-5P9GT	SRR1429540	Salivary Gland	Minor Salivary Gland	non-brain
GTEX-Y111-2426-SM-4TT23	SRR1429579	Testis	Testis	non-brain
GTEX-13PDP-1226-SM-5K7TW	SRR1429603	Adipose Tissue	Adipose - Visceral (Omentum)	non-brain
GTEX-14E7W-1926-SM-5S2R9	SRR1429621	Esophagus	Esophagus - Gastroesophageal Junction	non-brain
GTEX-13OW8-0011-R7a-SM-5L3FP	SRR1429641	Brain	Brain - Putamen (basal ganglia)	brain
GTEX-1399U-0826-SM-5KM1P	SRR1429660	Lung	Lung	non-brain
GTEX-Y8E4-0726-SM-4WWFN	SRR1429678	Adipose Tissue	Adipose - Subcutaneous	non-brain
GTEX-13W46-0226-SM-5SIAG	SRR1429701	Skin	Skin - Sun Exposed (Lower leg)	non-brain
GTEX-ZVT3-0011-R8b-SM-57WDJ	SRR1429725	Brain	Brain - Hypothalamus	brain
GTEX-ZDYS-0826-SM-4WWCR	SRR1429748	Esophagus	Esophagus - Mucosa	non-brain
GTEX-WOFM-0426-SM-4OOSG	SRR1429770	Esophagus	Esophagus - Gastroesophageal Junction	non-brain
GTEX-12WSK-0526-SM-5CVNA	SRR1429802	Heart	Heart - Atrial Appendage	non-brain
GTEX-131XE-2626-SM-5PNYY	SRR1429825	Blood Vessel	Artery - Tibial	non-brain
GTEX-YEC4-2426-SM-57WFO	SRR1429846	Adipose Tissue	Adipose - Subcutaneous	non-brain
GTEX-11ZVC-2926-SM-5986H	SRR1429869	Blood Vessel	Artery - Tibial	non-brain
GTEX-145MH-0011-R11a-SM-5P9HQ	SRR1429891	Brain	Brain - Cerebellar Hemisphere	brain
GTEX-ZPIC-0926-SM-4WWFK	SRR1429912	Pancreas	Pancreas	non-brain
GTEX-13QIC-0011-R11b-SM-5O9BU	SRR1429935	Brain	Brain - Cerebellar Hemisphere	brain
GTEX-13PLJ-0011-R5a-SM-5O9BG	SRR1429957	Brain	Brain - Caudate (basal ganglia)	brain
GTEX-11I78-1926-SM-59878	SRR1429979	Ovary	Ovary	non-brain
GTEX-12WSG-1426-SM-5FQUK	SRR1430023	Ovary	Ovary	non-brain
GTEX-145LV-1426-SM-5Q5BV	SRR1430045	Esophagus	Esophagus - Muscularis	non-brain
GTEX-ZVT2-2226-SM-5NQ6P	SRR1430066	Adipose Tissue	Adipose - Subcutaneous	non-brain
GTEX-ZPCL-1626-SM-57WGC	SRR1430088	Colon	Colon - Sigmoid	non-brain
GTEX-11XUK-2426-SM-5GU72	SRR1430111	Blood Vessel	Artery - Tibial	non-brain
GTEX-ZUA1-0726-SM-4YCD9	SRR1430133	Heart	Heart - Atrial Appendage	non-brain
GTEX-13FXS-0006-SM-5O99X	SRR1430157	Blood	Whole Blood	non-brain
GTEX-ZWKS-0626-SM-5GIDV	SRR1430181	Skin	Skin - Not Sun Exposed (Suprapubic)	non-brain
GTEX-145MN-1426-SM-5SI9H	SRR1430202	Pancreas	Pancreas	non-brain
GTEX-131XF-1126-SM-5HL8J	SRR1430226	Esophagus	Esophagus - Gastroesophageal Junction	non-brain
GTEX-12WSD-0011-R9a-SM-5GU6W	SRR1430248	Brain	Brain - Spinal cord (cervical c-1)	brain
GTEX-YECK-1426-SM-5IFHE	SRR1430270	Adipose Tissue	Adipose - Visceral (Omentum)	non-brain
GTEX-131XH-0011-R4b-SM-5DUWB	SRR1430288	Brain	Brain - Amygdala	brain
GTEX-144FL-0226-SM-5Q5D4	SRR1430333	Adipose Tissue	Adipose - Subcutaneous	non-brain
GTEX-13FH7-0826-SM-5J2NW	SRR1430357	Heart	Heart - Atrial Appendage	non-brain
GTEX-ZT9X-1826-SM-57WDU	SRR1430375	Muscle	Muscle - Skeletal	non-brain
GTEX-ZVE2-0226-SM-59HJB	SRR1430398	Skin	Skin - Sun Exposed (Lower leg)	non-brain
GTEX-14A5I-1226-SM-5NQBW	SRR1430420	Heart	Heart - Left Ventricle	non-brain
GTEX-144GM-0426-SM-5Q5C8	SRR1430468	Testis	Testis	non-brain
GTEX-13PVQ-0326-SM-5K7YF	SRR1430489	Muscle	Muscle - Skeletal	non-brain
GTEX-13VXT-1526-SM-5LU3J	SRR1430507	Ovary	Ovary	non-brain
GTEX-WWTW-0626-SM-4MVNS	SRR1430525	Muscle	Muscle - Skeletal	non-brain
GTEX-131XW-0526-SM-5PNXZ	SRR1430549	Adipose Tissue	Adipose - Subcutaneous	non-brain
GTEX-13G51-0011-R2b-SM-5LZXS	SRR1430570	Brain	Brain - Substantia nigra	brain
GTEX-XBEC-1826-SM-4QASN	SRR1430591	Adipose Tissue	Adipose - Visceral (Omentum)	non-brain
GTEX-147F4-2826-SM-5NQBN	SRR1430615	Breast	Breast - Mammary Tissue	non-brain
GTEX-13FTW-1026-SM-5L3E3	SRR1430639	Heart	Heart - Left Ventricle	non-brain
GTEX-11VI4-0526-SM-5EQ48	SRR1430658	Esophagus	Esophagus - Mucosa	non-brain
GTEX-12WSE-0926-SM-5S2VX	SRR1430679	Heart	Heart - Atrial Appendage	non-brain
GTEX-XGQ4-1726-SM-4RH4G	SRR1430703	Colon	Colon - Sigmoid	non-brain
GTEX-XBEW-1026-SM-4QARV	SRR1430729	Muscle	Muscle - Skeletal	non-brain
GTEX-ZC5H-1526-SM-5HL9Y	SRR1430753	Skin	Skin - Not Sun Exposed (Suprapubic)	non-brain
GTEX-13OVJ-2426-SM-5KM3I	SRR1430775	Ovary	Ovary	non-brain
GTEX-13111-1126-SM-5GCMZ	SRR1430794	Esophagus	Esophagus - Gastroesophageal Junction	non-brain
GTEX-11WQK-0011-R11a-SM-5BC6W	SRR1430817	Brain	Brain - Cerebellar Hemisphere	brain
GTEX-ZYFG-1926-SM-5GID5	SRR1430839	Colon	Colon - Transverse	non-brain
GTEX-ZF29-1526-SM-4WKF7	SRR1430860	Stomach	Stomach	non-brain
GTEX-ZAB4-0011-R2a-SM-4RGNP	SRR1430884	Brain	Brain - Substantia nigra	brain
GTEX-13OVJ-0926-SM-5K7U1	SRR1430910	Adipose Tissue	Adipose - Visceral (Omentum)	non-brain
GTEX-ZZ64-0926-SM-5E44L	SRR1430928	Prostate	Prostate	non-brain
GTEX-13JVG-1326-SM-5N9F8	SRR1430951	Heart	Heart - Left Ventricle	non-brain
GTEX-13OW7-0011-R1b-SM-5L3HF	SRR1430972	Brain	Brain - Hippocampus	brain
GTEX-ZYY3-3226-SM-5SI9X	SRR1430991	Pituitary	Pituitary	non-brain
GTEX-11XUK-0926-SM-5EQL3	SRR1431015	Esophagus	Esophagus - Gastroesophageal Junction	non-brain
GTEX-11ZTT-2526-SM-5EQM9	SRR1431037	Adipose Tissue	Adipose - Subcutaneous	non-brain
GTEX-13111-1626-SM-5EGJY	SRR1431059	Skin	Skin - Sun Exposed (Lower leg)	non-brain
GTEX-ZYFC-0526-SM-5GIDF	SRR1431083	Muscle	Muscle - Skeletal	non-brain
GTEX-1399U-1326-SM-5IJET	SRR1431104	Uterus	Uterus	non-brain
GTEX-13X6H-0626-SM-5LU53	SRR1431121	Pancreas	Pancreas	non-brain
GTEX-QMRM-1426-SM-4R1K8	SRR1431139	Prostate	Prostate	non-brain
GTEX-11ZUS-0011-R8a-SM-5BC73	SRR1431183	Brain	Brain - Hypothalamus	brain
GTEX-X261-0005-SM-4PQYX	SRR1431205	Blood	Whole Blood	non-brain
GTEX-13CF2-0011-R2a-SM-5L3DC	SRR1431229	Brain	Brain - Substantia nigra	brain
GTEX-1269C-0626-SM-5FQSS	SRR1431248	Liver	Liver	non-brain
GTEX-13JUV-2026-SM-5K7UA	SRR1431270	Skin	Skin - Not Sun Exposed (Suprapubic)	non-brain
GTEX-13O3Q-2726-SM-5KM51	SRR1431288	Muscle	Muscle - Skeletal	non-brain
GTEX-13OVL-0011-R3b-SM-5L3I8	SRR1431307	Brain	Brain - Anterior cingulate cortex (BA24)	brain
GTEX-13FLV-1426-SM-5J1N4	SRR1431326	Blood Vessel	Artery - Aorta	non-brain
GTEX-13X6I-0011-R8a-SM-5PNZF	SRR1431345	Brain	Brain - Hypothalamus	brain
GTEX-13OW8-0011-R11a-SM-5L3GT	SRR1431366	Brain	Brain - Cerebellar Hemisphere	brain
GTEX-ZVT3-0926-SM-5GICK	SRR1431385	Lung	Lung	non-brain
GTEX-11VI4-1726-SM-5CVLH	SRR1431406	Skin	Skin - Sun Exposed (Lower leg)	non-brain
GTEX-11GSO-2426-SM-5A5LY	SRR1431452	Skin	Skin - Sun Exposed (Lower leg)	non-brain
GTEX-13X6K-0626-SM-5LU5D	SRR1431475	Skin	Skin - Not Sun Exposed (Suprapubic)	non-brain
GTEX-13YAN-2126-SM-5Q5C4	SRR1431493	Pancreas	Pancreas	non-brain
GTEX-146FH-2526-SM-5Q5BP	SRR1431514	Ovary	Ovary	non-brain
GTEX-QV31-1126-SM-4R1K4	SRR1431535	Testis	Testis	non-brain
GTEX-144FL-2326-SM-5LUAC	SRR1431552	Thyroid	Thyroid	non-brain
GTEX-1269C-2626-SM-5EQ5C	SRR1431569	Muscle	Muscle - Skeletal	non-brain
GTEX-ZAB4-0926-SM-5CVN4	SRR1431602	Heart	Heart - Atrial Appendage	non-brain
GTEX-ZDYS-0926-SM-4WWCS	SRR1431625	Esophagus	Esophagus - Muscularis	non-brain
GTEX-ZYFD-0426-SM-5E45X	SRR1431694	Nerve	Nerve - Tibial	non-brain
GTEX-13NYB-0011-R7a-SM-5MR5D	SRR1431717	Brain	Brain - Putamen (basal ganglia)	brain
GTEX-ZYVF-2226-SM-5GIDD	SRR1431735	Esophagus	Esophagus - Mucosa	non-brain
GTEX-Y3I4-2226-SM-4TT7O	SRR1431757	Adipose Tissue	Adipose - Subcutaneous	non-brain
GTEX-12WSM-0626-SM-5GCOK	SRR1431781	Adipose Tissue	Adipose - Visceral (Omentum)	non-brain
GTEX-139T4-0426-SM-5J1OQ	SRR1431804	Nerve	Nerve - Tibial	non-brain
GTEX-WYVS-2026-SM-4PQZ4	SRR1431823	Salivary Gland	Minor Salivary Gland	non-brain
GTEX-13NYC-0326-SM-5K7WP	SRR1431847	Skin	Skin - Sun Exposed (Lower leg)	non-brain
GTEX-1212Z-2926-SM-59HKV	SRR1431865	Pituitary	Pituitary	non-brain
GTEX-13OVI-2526-SM-5KM4V	SRR1431887	Esophagus	Esophagus - Muscularis	non-brain
GTEX-YEC3-1326-SM-5PNXV	SRR1431906	Skin	Skin - Not Sun Exposed (Suprapubic)	non-brain
GTEX-13FTZ-2226-SM-5LZXI	SRR1431927	Muscle	Muscle - Skeletal	non-brain
GTEX-146FH-1826-SM-5QGQ7	SRR1431948	Pancreas	Pancreas	non-brain
GTEX-11ZTT-2426-SM-5EQLS	SRR1431969	Skin	Skin - Sun Exposed (Lower leg)	non-brain
GTEX-1399U-0326-SM-5P9G5	SRR1431991	Thyroid	Thyroid	non-brain
GTEX-12ZZZ-2026-SM-5LZWJ	SRR1432014	Prostate	Prostate	non-brain
GTEX-YFC4-1226-SM-5LU9R	SRR1432032	Esophagus	Esophagus - Mucosa	non-brain
GTEX-Y5V5-2626-SM-5IFJM	SRR1432049	Nerve	Nerve - Tibial	non-brain
GTEX-13N2G-0011-R1b-SM-5MR3G	SRR1432067	Brain	Brain - Hippocampus	brain
GTEX-ZVT2-0226-SM-5GIE3	SRR1432085	Adipose Tissue	Adipose - Visceral (Omentum)	non-brain
GTEX-145MF-0426-SM-5LU9T	SRR1432106	Blood Vessel	Artery - Tibial	non-brain
GTEX-13QIC-0011-R10a-SM-5O9C7	SRR1432123	Brain	Brain - Frontal Cortex (BA9)	brain
GTEX-11LCK-2326-SM-5HL53	SRR1432145	Testis	Testis	non-brain
GTEX-12ZZX-2726-SM-5N9FT	SRR1432165	Colon	Colon - Sigmoid	non-brain
GTEX-131XF-0726-SM-5GIE5	SRR1432186	Adipose Tissue	Adipose - Visceral (Omentum)	non-brain
GTEX-144GN-0626-SM-5O9B2	SRR1432207	Esophagus	Esophagus - Mucosa	non-brain
GTEX-ZY6K-1326-SM-5GZWP	SRR1432231	Colon	Colon - Sigmoid	non-brain
GTEX-12KS4-0426-SM-5EQMC	SRR1432253	Adipose Tissue	Adipose - Subcutaneous	non-brain
GTEX-ZZPT-3026-SM-5GZXH	SRR1432275	Brain	Brain - Cortex	brain
GTEX-11ZUS-0011-R11b-SM-5BC7B	SRR1432321	Brain	Brain - Cerebellar Hemisphere	brain
GTEX-ZXG5-0011-R6a-SM-57WBZ	SRR1432343	Brain	Brain - Nucleus accumbens (basal ganglia)	brain
GTEX-V955-0826-SM-5SI82	SRR1432366	Heart	Heart - Atrial Appendage	non-brain
GTEX-1339X-2426-SM-5KLYU	SRR1432390	Muscle	Muscle - Skeletal	non-brain
GTEX-ZVT3-1426-SM-59HLP	SRR1432408	Esophagus	Esophagus - Mucosa	non-brain
GTEX-ZZPT-1326-SM-5E43H	SRR1432430	Lung	Lung	non-brain
GTEX-ZYY3-0526-SM-5E45G	SRR1432453	Muscle	Muscle - Skeletal	non-brain
GTEX-11EQ8-1426-SM-5EGJR	SRR1432476	Testis	Testis	non-brain
GTEX-ZDTT-1026-SM-5KM19	SRR1432500	Spleen	Spleen	non-brain
GTEX-14C39-2526-SM-5S2UH	SRR1432518	Adipose Tissue	Adipose - Subcutaneous	non-brain
GTEX-YJ89-1526-SM-5P9IR	SRR1432542	Esophagus	Esophagus - Mucosa	non-brain
GTEX-WHWD-1426-SM-4OORU	SRR1432587	Stomach	Stomach	non-brain
GTEX-13FTW-0426-SM-5K7X2	SRR1432611	Adipose Tissue	Adipose - Visceral (Omentum)	non-brain
GTEX-117YX-0726-SM-5GIET	SRR1432629	Adipose Tissue	Adipose - Visceral (Omentum)	non-brain
GTEX-ZLFU-0926-SM-5P9F8	SRR1432650	Kidney	Kidney - Cortex	non-brain
GTEX-ZYWO-2226-SM-5GZXR	SRR1432673	Skin	Skin - Not Sun Exposed (Suprapubic)	non-brain
GTEX-146FR-1526-SM-5SIB8	SRR1432719	Adrenal Gland	Adrenal Gland	non-brain
GTEX-ZVE1-0526-SM-5NQ71	SRR1432743	Muscle	Muscle - Skeletal	non-brain
GTEX-131XW-0011-R6b-SM-5K7XY	SRR1432765	Brain	Brain - Nucleus accumbens (basal ganglia)	brain
GTEX-13O61-1526-SM-5KM3P	SRR1432783	Colon	Colon - Sigmoid	non-brain
GTEX-13RTJ-2826-SM-5QGQH	SRR1432802	Nerve	Nerve - Tibial	non-brain
GTEX-13X6K-0011-R8b-SM-5PNZ4	SRR1432823	Brain	Brain - Hypothalamus	brain
GTEX-12BJ1-2226-SM-5BC6G	SRR1432868	Salivary Gland	Minor Salivary Gland	non-brain
GTEX-11EM3-1026-SM-5A5KL	SRR1432890	Stomach	Stomach	non-brain
GTEX-11P82-1926-SM-5Q5AU	SRR1432913	Nerve	Nerve - Tibial	non-brain
GTEX-WWYW-2726-SM-4MVOP	SRR1432934	Ovary	Ovary	non-brain
GTEX-ZXG5-2826-SM-5NQ8T	SRR1432958	Salivary Gland	Minor Salivary Gland	non-brain
GTEX-X261-2326-SM-4PQYU	SRR1432980	Testis	Testis	non-brain
GTEX-ZYW4-0226-SM-5E44M	SRR1433004	Adipose Tissue	Adipose - Subcutaneous	non-brain
GTEX-145LT-0326-SM-5LUAD	SRR1433027	Lung	Lung	non-brain
GTEX-12ZZW-0005-SM-5O9BY	SRR1433044	Blood	Whole Blood	non-brain
GTEX-11NV4-2126-SM-5N9DS	SRR1433088	Brain	Brain - Cortex	brain
GTEX-12696-0926-SM-5FQTV	SRR1433066	Kidney	Kidney - Cortex	non-brain
GTEX-ZDYS-1526-SM-4WKFY	SRR1433107	Nerve	Nerve - Tibial	non-brain
GTEX-146FH-0426-SM-5QGPS	SRR1433131	Blood Vessel	Artery - Tibial	non-brain
GTEX-13O61-1126-SM-5L3FI	SRR1433152	Stomach	Stomach	non-brain
GTEX-11EMC-1726-SM-5H11P	SRR1433171	Ovary	Ovary	non-brain
GTEX-11DXZ-1426-SM-5H12A	SRR1433193	Adipose Tissue	Adipose - Visceral (Omentum)	non-brain
GTEX-139T6-1026-SM-5IJGC	SRR1433215	Small Intestine	Small Intestine - Terminal Ileum	non-brain
GTEX-Y114-1326-SM-4TT9A	SRR1433232	Adipose Tissue	Adipose - Visceral (Omentum)	non-brain
GTEX-1399R-0326-SM-5KM1X	SRR1433272	Adrenal Gland	Adrenal Gland	non-brain
GTEX-13IVO-0626-SM-5LZYJ	SRR1433290	Muscle	Muscle - Skeletal	non-brain
GTEX-13O1R-0826-SM-5J2MB	SRR1433311	Thyroid	Thyroid	non-brain
GTEX-132NY-2826-SM-5P9G2	SRR1433329	Prostate	Prostate	non-brain
GTEX-12WSB-3226-SM-59HJP	SRR1433352	Pituitary	Pituitary	non-brain
GTEX-YJ8O-2226-SM-5IFHW	SRR1433374	Breast	Breast - Mammary Tissue	non-brain
GTEX-YEC3-1226-SM-5IFI8	SRR1433392	Adipose Tissue	Adipose - Subcutaneous	non-brain
GTEX-13FHO-0326-SM-5IJBH	SRR1433410	Adipose Tissue	Adipose - Subcutaneous	non-brain
GTEX-13QIC-0011-R3a-SM-5P9HT	SRR1433431	Brain	Brain - Anterior cingulate cortex (BA24)	brain
GTEX-Y5V6-2826-SM-4VDSF	SRR1433452	Blood Vessel	Artery - Tibial	non-brain
GTEX-13N11-0926-SM-5IJG2	SRR1433476	Liver	Liver	non-brain
GTEX-14B4R-1426-SM-5Q5CG	SRR1433493	Salivary Gland	Minor Salivary Gland	non-brain
GTEX-Y8E4-1726-SM-5LU9G	SRR1433538	Esophagus	Esophagus - Mucosa	non-brain
GTEX-13CF3-2326-SM-5IFGL	SRR1433555	Adipose Tissue	Adipose - Subcutaneous	non-brain
GTEX-1497J-0005-SM-5NQBD	SRR1433576	Blood	Whole Blood	non-brain
GTEX-12WSA-0011-R8a-SM-5P9EX	SRR1433600	Brain	Brain - Hypothalamus	brain
GTEX-ZYFC-0626-SM-5GIDR	SRR1433623	Nerve	Nerve - Tibial	non-brain
GTEX-13FHP-2926-SM-5IJG9	SRR1433644	Brain	Brain - Cerebellum	brain
GTEX-13113-0626-SM-5GCP2	SRR1433661	Esophagus	Esophagus - Gastroesophageal Junction	non-brain
GTEX-QEG4-0426-SM-5S2VQ	SRR1433684	Heart	Heart - Left Ventricle	non-brain
GTEX-11TTK-2426-SM-5PNYO	SRR1433708	Colon	Colon - Transverse	non-brain
GTEX-139YR-0226-SM-5IFEM	SRR1433729	Liver	Liver	non-brain
GTEX-144GL-0011-R8a-SM-5Q5B1	SRR1433750	Brain	Brain - Hypothalamus	brain
GTEX-12WS9-0011-R10a-SM-57WBV	SRR1433796	Brain	Brain - Frontal Cortex (BA9)	brain
GTEX-12WSB-0426-SM-5BC6H	SRR1433819	Nerve	Nerve - Tibial	non-brain
GTEX-13OW8-1726-SM-5L3GO	SRR1433841	Lung	Lung	non-brain
GTEX-Y8LW-0005-SM-4V6EV	SRR1433860	Blood	Whole Blood	non-brain
GTEX-YEC3-2326-SM-5IFJF	SRR1433884	Esophagus	Esophagus - Gastroesophageal Junction	non-brain
GTEX-145MN-1726-SM-5SIA6	SRR1433902	Colon	Colon - Transverse	non-brain
GTEX-13111-1726-SM-5EGJZ	SRR1433926	Adipose Tissue	Adipose - Subcutaneous	non-brain
GTEX-12ZZZ-0526-SM-5DUX6	SRR1433950	Adipose Tissue	Adipose - Subcutaneous	non-brain
GTEX-1313W-3126-SM-5LZUI	SRR1433971	Brain	Brain - Cortex	brain
GTEX-13S7M-1726-SM-5RQK3	SRR1433989	Uterus	Uterus	non-brain
GTEX-13VXT-1426-SM-5LU4B	SRR1434009	Lung	Lung	non-brain
GTEX-139TU-1326-SM-5LZXW	SRR1434027	Esophagus	Esophagus - Muscularis	non-brain
GTEX-ZA64-0326-SM-5HL8T	SRR1434048	Lung	Lung	non-brain
GTEX-131XG-2026-SM-5GCN5	SRR1434070	Uterus	Uterus	non-brain
GTEX-Y5V5-0626-SM-4VBPX	SRR1434093	Heart	Heart - Left Ventricle	non-brain
GTEX-12WSD-0011-R5b-SM-5CVNG	SRR1434138	Brain	Brain - Caudate (basal ganglia)	brain
GTEX-12C56-1726-SM-5EQ61	SRR1434117	Skin	Skin - Sun Exposed (Lower leg)	non-brain
GTEX-ZYFG-1126-SM-5GICY	SRR1434161	Esophagus	Esophagus - Mucosa	non-brain
GTEX-ZVZQ-0626-SM-59HJU	SRR1434182	Thyroid	Thyroid	non-brain
GTEX-WRHK-0526-SM-4MVOF	SRR1434204	Esophagus	Esophagus - Mucosa	non-brain
GTEX-111FC-2026-SM-5GZYO	SRR1434228	Prostate	Prostate	non-brain
GTEX-ZYFD-2926-SM-5GID9	SRR1434250	Brain	Brain - Cerebellum	brain
GTEX-1128S-2826-SM-5N9DI	SRR1434271	Brain	Brain - Cerebellum	brain
GTEX-12BJ1-0226-SM-5LUA2	SRR1434315	Heart	Heart - Left Ventricle	non-brain
GTEX-11EQ9-0226-SM-5A5JX	SRR1434332	Lung	Lung	non-brain
GTEX-13JUV-2726-SM-5LZZ8	SRR1434355	Skin	Skin - Sun Exposed (Lower leg)	non-brain
GTEX-12WSK-0626-SM-5LZUJ	SRR1434399	Heart	Heart - Left Ventricle	non-brain
GTEX-13OW6-0226-SM-5J1NB	SRR1434417	Nerve	Nerve - Tibial	non-brain
GTEX-Y114-0826-SM-4TT77	SRR1434436	Pancreas	Pancreas	non-brain
GTEX-ZYWO-1526-SM-5SIAL	SRR1434460	Small Intestine	Small Intestine - Terminal Ileum	non-brain
GTEX-13FHO-0011-R3b-SM-5K7YA	SRR1434484	Brain	Brain - Anterior cingulate cortex (BA24)	brain
GTEX-14A5I-0326-SM-5NQ9J	SRR1434502	Muscle	Muscle - Skeletal	non-brain
GTEX-13OVL-0011-R10a-SM-5L3GS	SRR1434526	Brain	Brain - Frontal Cortex (BA9)	brain
GTEX-ZYFD-2526-SM-5E45L	SRR1434545	Prostate	Prostate	non-brain
GTEX-13W3W-0526-SM-5LU3X	SRR1434568	Heart	Heart - Atrial Appendage	non-brain
GTEX-145ME-1226-SM-5SIB6	SRR1434586	Ovary	Ovary	non-brain
GTEX-1399R-0006-SM-5N9FR	SRR1434610	Blood	Whole Blood	non-brain
GTEX-111VG-2226-SM-5N9DU	SRR1434631	Colon	Colon - Transverse	non-brain
GTEX-131XF-0006-SM-5P9HK	SRR1434650	Blood	Whole Blood	non-brain
GTEX-13O61-0726-SM-5J2MD	SRR1434671	Lung	Lung	non-brain
GTEX-12WSD-0926-SM-5GCNL	SRR1434689	Thyroid	Thyroid	non-brain
GTEX-132Q8-1726-SM-5EGK8	SRR1434712	Adipose Tissue	Adipose - Visceral (Omentum)	non-brain
GTEX-ZVE1-0726-SM-51MRN	SRR1434736	Skin	Skin - Not Sun Exposed (Suprapubic)	non-brain
GTEX-ZLFU-0626-SM-4WWBO	SRR1434760	Thyroid	Thyroid	non-brain
GTEX-145LU-0011-R11b-SM-5P9JX	SRR1434782	Brain	Brain - Cerebellar Hemisphere	brain
GTEX-13NYB-3226-SM-5J2ND	SRR1434803	Brain	Brain - Cerebellum	brain
GTEX-YB5E-0726-SM-4VDSH	SRR1434821	Lung	Lung	non-brain
GTEX-ZZ64-0526-SM-5GZXM	SRR1434845	Small Intestine	Small Intestine - Terminal Ileum	non-brain
GTEX-111FC-3326-SM-5GZYV	SRR1434867	Brain	Brain - Cerebellum	brain
GTEX-11UD1-0126-SM-5PNYG	SRR1434889	Skin	Skin - Sun Exposed (Lower leg)	non-brain
GTEX-11ZVC-0126-SM-5986G	SRR1434910	Thyroid	Thyroid	non-brain
GTEX-13RTJ-0011-R7b-SM-5P9JS	SRR1434934	Brain	Brain - Putamen (basal ganglia)	brain
GTEX-11P82-1326-SM-5HL62	SRR1434955	Breast	Breast - Mammary Tissue	non-brain
GTEX-13X6I-1426-SM-5SI9Z	SRR1434975	Heart	Heart - Left Ventricle	non-brain
GTEX-131XE-1926-SM-5IFER	SRR1434999	Pancreas	Pancreas	non-brain
GTEX-147GR-0011-R10b-SM-5S2UM	SRR1435020	Brain	Brain - Frontal Cortex (BA9)	brain
GTEX-ZVE2-2826-SM-5GU51	SRR1435044	Skin	Skin - Not Sun Exposed (Suprapubic)	non-brain
GTEX-TMMY-0926-SM-4VBQZ	SRR1435066	Lung	Lung	non-brain
GTEX-Y8LW-0826-SM-4WWDO	SRR1435090	Stomach	Stomach	non-brain
GTEX-YFC4-2626-SM-5P9FQ	SRR1435113	Thyroid	Thyroid	non-brain
GTEX-ZPIC-1026-SM-59HKZ	SRR1435136	Blood Vessel	Artery - Aorta	non-brain
GTEX-Y114-0926-SM-4TT7J	SRR1435158	Esophagus	Esophagus - Mucosa	non-brain
GTEX-144GL-1026-SM-5O99R	SRR1435182	Heart	Heart - Atrial Appendage	non-brain
GTEX-11GS4-0626-SM-5A5LC	SRR1435206	Blood Vessel	Artery - Coronary	non-brain
GTEX-13OVJ-0326-SM-5L3GL	SRR1435229	Adipose Tissue	Adipose - Subcutaneous	non-brain
GTEX-1497J-2626-SM-5SI9K	SRR1435248	Muscle	Muscle - Skeletal	non-brain
GTEX-13X6H-0726-SM-5Q5BX	SRR1435272	Spleen	Spleen	non-brain
GTEX-139TS-0011-R10a-SM-5K7TU	SRR1435293	Brain	Brain - Frontal Cortex (BA9)	brain
GTEX-Y9LG-1926-SM-5IFHY	SRR1435311	Muscle	Muscle - Skeletal	non-brain
GTEX-12WSL-0926-SM-5N9EK	SRR1435330	Blood Vessel	Artery - Coronary	non-brain
GTEX-ZTPG-1626-SM-5DUX2	SRR1435351	Esophagus	Esophagus - Mucosa	non-brain
GTEX-1399T-2926-SM-5IFF8	SRR1435372	Pituitary	Pituitary	non-brain
GTEX-ZF2S-1126-SM-4WKHH	SRR1435394	Esophagus	Esophagus - Muscularis	non-brain
GTEX-YECK-0626-SM-4W1ZE	SRR1435418	Muscle	Muscle - Skeletal	non-brain
GTEX-1339X-2626-SM-5K7YX	SRR1435442	Blood Vessel	Artery - Tibial	non-brain
GTEX-ZP4G-1626-SM-57WGD	SRR1435460	Small Intestine	Small Intestine - Terminal Ileum	non-brain
GTEX-13PL6-3126-SM-5LUAR	SRR1435484	Brain	Brain - Cortex	brain
GTEX-Y3IK-0826-SM-51MT8	SRR1435501	Heart	Heart - Left Ventricle	non-brain
GTEX-13SLW-0011-R8b-SM-5SI64	SRR1435536	Brain	Brain - Hypothalamus	brain
GTEX-Y8E4-0006-SM-4V6EW	SRR1435560	Blood	Whole Blood	non-brain
GTEX-13NZ9-0126-SM-5K7XV	SRR1435584	Heart	Heart - Atrial Appendage	non-brain
GTEX-146FR-2026-SM-5NQAI	SRR1435643	Stomach	Stomach	non-brain
GTEX-145LS-0526-SM-5LU8Y	SRR1435626	Muscle	Muscle - Skeletal	non-brain
GTEX-13G51-2326-SM-5LZXV	SRR1435667	Prostate	Prostate	non-brain
GTEX-139TU-1226-SM-5J2NL	SRR1435712	Esophagus	Esophagus - Mucosa	non-brain
GTEX-ZYFG-1626-SM-5GZYY	SRR1435730	Kidney	Kidney - Cortex	non-brain
GTEX-1445S-0011-R2b-SM-5PNUH	SRR1435753	Brain	Brain - Substantia nigra	brain
GTEX-12WSC-0011-R10a-SM-5GU57	SRR1435775	Brain	Brain - Frontal Cortex (BA9)	brain
GTEX-13OVI-0726-SM-5L3DD	SRR1435797	Ovary	Ovary	non-brain
GTEX-13D11-1326-SM-5IJFY	SRR1435816	Vagina	Vagina	non-brain
GTEX-12KS4-0005-SM-5SI94	SRR1435833	Blood	Whole Blood	non-brain
GTEX-WHSB-0726-SM-4M1XQ	SRR1435857	Pancreas	Pancreas	non-brain
GTEX-139UW-0011-R11a-SM-5IJGN	SRR1435884	Brain	Brain - Cerebellar Hemisphere	brain
GTEX-11GSP-0011-R8b-SM-5NQ79	SRR1435901	Brain	Brain - Hypothalamus	brain
GTEX-12WSM-1326-SM-5GCP9	SRR1435923	Testis	Testis	non-brain
GTEX-YB5E-1726-SM-5IFJ3	SRR1435946	Breast	Breast - Mammary Tissue	non-brain
GTEX-13OW7-0426-SM-5K7VK	SRR1435963	Skin	Skin - Not Sun Exposed (Suprapubic)	non-brain
GTEX-11EM3-0526-SM-5H12N	SRR1435982	Blood Vessel	Artery - Coronary	non-brain
GTEX-YFCO-1226-SM-5LUAT	SRR1436004	Skin	Skin - Not Sun Exposed (Suprapubic)	non-brain
GTEX-111CU-1526-SM-5N9FS	SRR1436021	Prostate	Prostate	non-brain
GTEX-ZV7C-0126-SM-57WDE	SRR1436042	Thyroid	Thyroid	non-brain
GTEX-14E6D-0005-SM-5N9D7	SRR1436065	Blood	Whole Blood	non-brain
GTEX-132Q8-0011-R7b-SM-5N9F1	SRR1436106	Brain	Brain - Putamen (basal ganglia)	brain
GTEX-12WS9-3026-SM-5EGIE	SRR1436127	Pituitary	Pituitary	non-brain
GTEX-131YS-2226-SM-5P9G8	SRR1436146	Ovary	Ovary	non-brain
GTEX-13QBU-1126-SM-5LU44	SRR1436169	Stomach	Stomach	non-brain
GTEX-13SLX-1326-SM-5S2QS	SRR1436187	Pancreas	Pancreas	non-brain
GTEX-131XF-2526-SM-5EQ68	SRR1436207	Blood Vessel	Artery - Tibial	non-brain
GTEX-YFC4-1526-SM-5IFJS	SRR1436228	Liver	Liver	non-brain
GTEX-YB5E-1526-SM-5IFIE	SRR1436262	Small Intestine	Small Intestine - Terminal Ileum	non-brain
GTEX-11P82-1226-SM-5HL5P	SRR1436280	Colon	Colon - Sigmoid	non-brain
GTEX-YB5E-0926-SM-4WWDQ	SRR1436300	Esophagus	Esophagus - Mucosa	non-brain
GTEX-Y5LM-0326-SM-4VBRN	SRR1436323	Spleen	Spleen	non-brain
GTEX-12WSK-2326-SM-5GCOH	SRR1436347	Skin	Skin - Sun Exposed (Lower leg)	non-brain
GTEX-Z93S-0011-R3b-SM-4RGNH	SRR1436394	Brain	Brain - Anterior cingulate cortex (BA24)	brain
GTEX-14A5I-2826-SM-5SIBF	SRR1436444	Brain	Brain - Cerebellum	brain
GTEX-11WQK-2926-SM-5EQKT	SRR1436468	Salivary Gland	Minor Salivary Gland	non-brain
GTEX-145LS-1326-SM-5Q5EP	SRR1436490	Heart	Heart - Atrial Appendage	non-brain
GTEX-ZT9W-0226-SM-4YCCZ	SRR1436515	Thyroid	Thyroid	non-brain
GTEX-11NV4-0326-SM-5HL58	SRR1436563	Muscle	Muscle - Skeletal	non-brain
GTEX-ZAB5-1426-SM-5HL9D	SRR1436583	Colon	Colon - Sigmoid	non-brain
GTEX-WVLH-1426-SM-4MVNX	SRR1436605	Esophagus	Esophagus - Mucosa	non-brain
GTEX-111FC-1026-SM-5GZX1	SRR1436629	Thyroid	Thyroid	non-brain
GTEX-ZYT6-1626-SM-5E45R	SRR1436651	Muscle	Muscle - Skeletal	non-brain
GTEX-1212Z-1026-SM-5EGJ8	SRR1436674	Lung	Lung	non-brain
GTEX-13VXT-1926-SM-5K7UO	SRR1436698	Skin	Skin - Not Sun Exposed (Suprapubic)	non-brain
GTEX-ZQUD-0926-SM-57WE3	SRR1436717	Small Intestine	Small Intestine - Terminal Ileum	non-brain
GTEX-ZZPU-0126-SM-5E446	SRR1436740	Spleen	Spleen	non-brain
GTEX-11ILO-0006-SM-5LZWE	SRR1436763	Blood	Whole Blood	non-brain
GTEX-YJ8O-1026-SM-5CVM5	SRR1436781	Ovary	Ovary	non-brain
GTEX-ZDTS-1426-SM-5K7WC	SRR1436804	Blood Vessel	Artery - Aorta	non-brain
GTEX-13U4I-0426-SM-5LU4W	SRR1436822	Blood Vessel	Artery - Tibial	non-brain
GTEX-13PL7-0526-SM-5J2MQ	SRR1436840	Esophagus	Esophagus - Gastroesophageal Junction	non-brain
GTEX-11DXY-1526-SM-5H129	SRR1436882	Esophagus	Esophagus - Muscularis	non-brain
GTEX-1399U-2126-SM-5IFEZ	SRR1436904	Small Intestine	Small Intestine - Terminal Ileum	non-brain
GTEX-1269C-2526-SM-5EGJ3	SRR1436925	Skin	Skin - Sun Exposed (Lower leg)	non-brain
GTEX-YB5K-0626-SM-5LUB5	SRR1436949	Esophagus	Esophagus - Gastroesophageal Junction	non-brain
GTEX-ZE9C-0011-R4a-SM-4WKH6	SRR1436966	Brain	Brain - Amygdala	brain
GTEX-14E6E-1326-SM-5S2NR	SRR1436990	Breast	Breast - Mammary Tissue	non-brain
GTEX-ZLFU-2026-SM-4WWG2	SRR1437012	Testis	Testis	non-brain
GTEX-12696-0526-SM-5EQ3Z	SRR1437035	Blood Vessel	Artery - Coronary	non-brain
GTEX-11TUW-0226-SM-5LU8X	SRR1437056	Thyroid	Thyroid	non-brain
GTEX-ZDTT-2126-SM-5S2O7	SRR1437073	Breast	Breast - Mammary Tissue	non-brain
GTEX-YECK-0226-SM-4W215	SRR1437119	Adipose Tissue	Adipose - Subcutaneous	non-brain
GTEX-14C5O-2826-SM-5RQI6	SRR1437143	Prostate	Prostate	non-brain
GTEX-132QS-1126-SM-5P9GC	SRR1437163	Prostate	Prostate	non-brain
GTEX-ZXES-1426-SM-5NQ8S	SRR1437186	Stomach	Stomach	non-brain
GTEX-13U4I-0626-SM-5LU5L	SRR1437208	Heart	Heart - Atrial Appendage	non-brain
GTEX-13O21-1826-SM-5MR5M	SRR1437226	Nerve	Nerve - Tibial	non-brain
GTEX-13OW7-0126-SM-5MR3B	SRR1437256	Skin	Skin - Sun Exposed (Lower leg)	non-brain
GTEX-WI4N-2026-SM-4OOS7	SRR1437274	Kidney	Kidney - Cortex	non-brain
GTEX-139TT-0011-R3b-SM-5K7VL	SRR1437306	Brain	Brain - Anterior cingulate cortex (BA24)	brain
GTEX-11ZTS-1226-SM-5EQMQ	SRR1437324	Lung	Lung	non-brain
GTEX-ZAB4-1226-SM-5CVN5	SRR1437346	Esophagus	Esophagus - Muscularis	non-brain
GTEX-133LE-0626-SM-5IFFJ	SRR1437369	Esophagus	Esophagus - Mucosa	non-brain
GTEX-Z93S-0226-SM-5HL7R	SRR1437390	Adipose Tissue	Adipose - Subcutaneous	non-brain
GTEX-13113-2026-SM-5LZU3	SRR1437412	Nerve	Nerve - Tibial	non-brain
GTEX-14753-1926-SM-5NQAA	SRR1437430	Esophagus	Esophagus - Muscularis	non-brain
GTEX-13PL7-0726-SM-5KM1S	SRR1437454	Heart	Heart - Atrial Appendage	non-brain
GTEX-13PVQ-1826-SM-5L3GU	SRR1437472	Esophagus	Esophagus - Muscularis	non-brain
GTEX-Y9LG-0626-SM-4WWDH	SRR1437491	Esophagus	Esophagus - Mucosa	non-brain
GTEX-Y5LM-1526-SM-4VDTA	SRR1437514	Colon	Colon - Transverse	non-brain
GTEX-13O3O-0011-R10a-SM-5LUA9	SRR1437538	Brain	Brain - Frontal Cortex (BA9)	brain
GTEX-11ONC-2926-SM-5P9JM	SRR1437555	Brain	Brain - Cortex	brain
GTEX-ZLWG-0126-SM-4WWC5	SRR1437576	Adrenal Gland	Adrenal Gland	non-brain
GTEX-Y3I4-1126-SM-4TT7Y	SRR1437598	Colon	Colon - Sigmoid	non-brain
GTEX-ZG7Y-1626-SM-5S2NO	SRR1437622	Adipose Tissue	Adipose - Visceral (Omentum)	non-brain
GTEX-146FH-0826-SM-5SI8T	SRR1437644	Breast	Breast - Mammary Tissue	non-brain
GTEX-11GSP-1826-SM-5N9DQ	SRR1437668	Esophagus	Esophagus - Mucosa	non-brain
GTEX-ZF28-0011-R11a-SM-4WWEI	SRR1439674	Brain	Brain - Cerebellar Hemisphere	brain
GTEX-1128S-1626-SM-5H12O	SRR1439697	Colon	Colon - Transverse	non-brain
GTEX-ZG7Y-1026-SM-4WWDG	SRR1439719	Lung	Lung	non-brain
GTEX-13OVL-1426-SM-5IJC1	SRR1439742	Muscle	Muscle - Skeletal	non-brain
GTEX-13111-0005-SM-5NQ7Z	SRR1439785	Blood	Whole Blood	non-brain
GTEX-Y111-2726-SM-4TT3N	SRR1439807	Brain	Brain - Cortex	brain
GTEX-13W3W-2326-SM-5LU4Y	SRR1439831	Vagina	Vagina	non-brain
GTEX-11WQC-0011-R11b-SM-57WD6	SRR1439850	Brain	Brain - Cerebellar Hemisphere	brain
GTEX-12ZZZ-0011-R10a-SM-5P9HC	SRR1439873	Brain	Brain - Frontal Cortex (BA9)	brain
GTEX-11ZUS-3026-SM-5EGI4	SRR1439896	Pituitary	Pituitary	non-brain
GTEX-11EI6-0626-SM-5985T	SRR1439915	Breast	Breast - Mammary Tissue	non-brain
GTEX-ZPIC-2426-SM-5DUW1	SRR1439937	Blood Vessel	Artery - Tibial	non-brain
GTEX-13FHP-0826-SM-5K7V5	SRR1439958	Heart	Heart - Atrial Appendage	non-brain
GTEX-131YS-2426-SM-5J2OD	SRR1439976	Vagina	Vagina	non-brain
GTEX-139TU-1126-SM-5J1NY	SRR1439994	Blood Vessel	Artery - Aorta	non-brain
GTEX-11WQK-3126-SM-5EGI2	SRR1440013	Brain	Brain - Cerebellum	brain
GTEX-X15G-0726-SM-4PQZ5	SRR1440032	Pancreas	Pancreas	non-brain
GTEX-P44H-0011-R3A-SM-5SI8A	SRR1440058	Brain	Brain - Anterior cingulate cortex (BA24)	brain
GTEX-13OW8-0011-R1a-SM-5L3HI	SRR1440082	Brain	Brain - Hippocampus	brain
GTEX-13O1R-0526-SM-5K7XU	SRR1440101	Muscle	Muscle - Skeletal	non-brain
GTEX-12ZZZ-3126-SM-5LZU6	SRR1440119	Brain	Brain - Cerebellum	brain
GTEX-14A5H-0006-SM-5O9AI	SRR1440137	Blood	Whole Blood	non-brain
GTEX-13FH7-1926-SM-5J2OL	SRR1440161	Adipose Tissue	Adipose - Visceral (Omentum)	non-brain
GTEX-131XE-2226-SM-5PNYX	SRR1440179	Stomach	Stomach	non-brain
GTEX-WYJK-1526-SM-4ONCW	SRR1440200	Small Intestine	Small Intestine - Terminal Ileum	non-brain
GTEX-1212Z-0006-SM-5NQ8M	SRR1440224	Blood	Whole Blood	non-brain
GTEX-12WSE-0011-R7a-SM-5PNWF	SRR1440246	Brain	Brain - Putamen (basal ganglia)	brain
GTEX-ZYT6-2326-SM-5GZY3	SRR1440268	Skin	Skin - Not Sun Exposed (Suprapubic)	non-brain
GTEX-13U4I-1326-SM-5KM25	SRR1440290	Esophagus	Esophagus - Gastroesophageal Junction	non-brain
GTEX-ZUA1-0011-R5b-SM-51MTG	SRR1440308	Brain	Brain - Caudate (basal ganglia)	brain
GTEX-147F3-0126-SM-5NQBJ	SRR1440332	Spleen	Spleen	non-brain
GTEX-13NYS-0011-R1b-SM-5MR55	SRR1440356	Brain	Brain - Hippocampus	brain
GTEX-11EQ9-0726-SM-5A5K2	SRR1440374	Esophagus	Esophagus - Mucosa	non-brain
GTEX-14C39-0005-SM-5NQBR	SRR1440421	Blood	Whole Blood	non-brain
GTEX-12584-0926-SM-5FQTN	SRR1440445	Heart	Heart - Left Ventricle	non-brain
GTEX-Y5LM-0426-SM-4VBRO	SRR1440467	Liver	Liver	non-brain
GTEX-YFC4-0006-SM-4RGLV	SRR1440491	Blood	Whole Blood	non-brain
GTEX-131XH-0011-R8a-SM-5EGLL	SRR1440517	Brain	Brain - Hypothalamus	brain
GTEX-13N11-0626-SM-5J1OL	SRR1440541	Blood Vessel	Artery - Coronary	non-brain
GTEX-NL3G-2526-SM-4SOIE	SRR1440560	Vagina	Vagina	non-brain
GTEX-13PL6-1026-SM-5L3E5	SRR1440584	Thyroid	Thyroid	non-brain
GTEX-13113-0006-SM-5NQ7X	SRR1440603	Blood	Whole Blood	non-brain
GTEX-13NYC-2426-SM-5MR3K	SRR1440625	Thyroid	Thyroid	non-brain
GTEX-14BIM-3226-SM-5RQIQ	SRR1440643	Pituitary	Pituitary	non-brain
GTEX-13O61-1326-SM-5KM31	SRR1440663	Small Intestine	Small Intestine - Terminal Ileum	non-brain
GTEX-132QS-0726-SM-5IJE9	SRR1440682	Lung	Lung	non-brain
GTEX-11UD1-0011-R2b-SM-5BC6O	SRR1440699	Brain	Brain - Substantia nigra	brain
GTEX-YEC4-1026-SM-5P9FW	SRR1440721	Esophagus	Esophagus - Mucosa	non-brain
GTEX-1399U-2526-SM-5L3DL	SRR1440744	Muscle	Muscle - Skeletal	non-brain
GTEX-X4EP-0011-R11B-SM-4QASK	SRR1440763	Brain	Brain - Cerebellar Hemisphere	brain
GTEX-11ONC-0526-SM-5BC57	SRR1440787	Pancreas	Pancreas	non-brain
GTEX-ZVZP-2026-SM-57WB3	SRR1440809	Colon	Colon - Sigmoid	non-brain
GTEX-ZC5H-2326-SM-4WAYT	SRR1440832	Small Intestine	Small Intestine - Terminal Ileum	non-brain
GTEX-YFCO-0005-SM-4W1ZI	SRR1440852	Blood	Whole Blood	non-brain
GTEX-13SLW-0011-R2b-SM-5O9C6	SRR1440876	Brain	Brain - Substantia nigra	brain
GTEX-YEC4-0926-SM-5PNXY	SRR1440898	Adipose Tissue	Adipose - Visceral (Omentum)	non-brain
GTEX-145LT-1926-SM-5QGP5	SRR1440919	Nerve	Nerve - Tibial	non-brain
GTEX-ZVT3-0126-SM-5GU6I	SRR1440940	Skin	Skin - Sun Exposed (Lower leg)	non-brain
GTEX-ZVT3-0011-R3b-SM-51MTJ	SRR1440962	Brain	Brain - Anterior cingulate cortex (BA24)	brain
GTEX-13OW6-0011-R10a-SM-5L3HE	SRR1440986	Brain	Brain - Frontal Cortex (BA9)	brain
GTEX-11TUW-1226-SM-5GU7C	SRR1441029	Esophagus	Esophagus - Muscularis	non-brain
GTEX-ZVZP-2626-SM-51MR4	SRR1441051	Nerve	Nerve - Tibial	non-brain
GTEX-11WQK-2326-SM-5GU4Z	SRR1441075	Small Intestine	Small Intestine - Terminal Ileum	non-brain
GTEX-1399Q-1126-SM-5P9JA	SRR1441097	Esophagus	Esophagus - Mucosa	non-brain
GTEX-144GL-0011-R11b-SM-5P9F6	SRR1441118	Brain	Brain - Cerebellar Hemisphere	brain
GTEX-139TT-0011-R11b-SM-5LZV1	SRR1441141	Brain	Brain - Cerebellar Hemisphere	brain
GTEX-13PLJ-0126-SM-5L3HU	SRR1441159	Adipose Tissue	Adipose - Subcutaneous	non-brain
GTEX-ZUA1-2826-SM-59HLE	SRR1441178	Prostate	Prostate	non-brain
GTEX-ZDXO-2926-SM-4WKFM	SRR1441200	Brain	Brain - Cerebellum	brain
GTEX-YJ89-2926-SM-5P9IT	SRR1441224	Brain	Brain - Cerebellum	brain
GTEX-13113-1026-SM-5LZWM	SRR1441245	Esophagus	Esophagus - Muscularis	non-brain
GTEX-13VXU-3126-SM-5SIA4	SRR1441287	Pituitary	Pituitary	non-brain
GTEX-14DAQ-1326-SM-5RQIM	SRR1441335	Blood Vessel	Artery - Aorta	non-brain
GTEX-ZVT2-0526-SM-5E455	SRR1441355	Blood Vessel	Artery - Coronary	non-brain
GTEX-ZDTS-0126-SM-4WAY5	SRR1441378	Skin	Skin - Sun Exposed (Lower leg)	non-brain
GTEX-1211K-0426-SM-5FQTP	SRR1441398	Spleen	Spleen	non-brain
GTEX-1399S-1526-SM-5P9JC	SRR1441443	Esophagus	Esophagus - Gastroesophageal Junction	non-brain
GTEX-111FC-0626-SM-5N9CU	SRR1441464	Heart	Heart - Atrial Appendage	non-brain
GTEX-ZYFC-0926-SM-5GZWW	SRR1441483	Thyroid	Thyroid	non-brain
GTEX-ZVZP-2226-SM-57WBF	SRR1441505	Testis	Testis	non-brain
GTEX-13OVH-1826-SM-5K7YW	SRR1441528	Esophagus	Esophagus - Gastroesophageal Junction	non-brain
GTEX-ZE7O-3126-SM-5HL5X	SRR1441546	Brain	Brain - Cortex	brain
GTEX-S33H-2226-SM-5S2UF	SRR1441590	Muscle	Muscle - Skeletal	non-brain
GTEX-Y8E4-2226-SM-5LU94	SRR1441614	Testis	Testis	non-brain
GTEX-ZYW4-1126-SM-5SI99	SRR1441631	Thyroid	Thyroid	non-brain
GTEX-1477Z-1526-SM-5SI9V	SRR1441655	Nerve	Nerve - Tibial	non-brain
GTEX-12BJ1-0826-SM-5EQ5P	SRR1441679	Adipose Tissue	Adipose - Visceral (Omentum)	non-brain
GTEX-OXRO-0011-R9A-SM-5S2W3	SRR1441701	Brain	Brain - Spinal cord (cervical c-1)	brain
GTEX-146FH-1026-SM-5RQIF	SRR1441725	Heart	Heart - Left Ventricle	non-brain
GTEX-ZAB4-1526-SM-5CVN7	SRR1441745	Stomach	Stomach	non-brain
GTEX-145LT-0926-SM-5LU9C	SRR1441768	Colon	Colon - Transverse	non-brain
GTEX-13OW7-3126-SM-5L3HB	SRR1441785	Pituitary	Pituitary	non-brain
GTEX-13FTW-1226-SM-5LZZ1	SRR1441804	Prostate	Prostate	non-brain
GTEX-ZT9X-0326-SM-51MTE	SRR1441826	Lung	Lung	non-brain
GTEX-13FTW-0826-SM-5K7XR	SRR1441850	Heart	Heart - Atrial Appendage	non-brain
GTEX-1212Z-0826-SM-5EQ51	SRR1441868	Blood Vessel	Artery - Aorta	non-brain
GTEX-131XW-1126-SM-5EGK4	SRR1441889	Lung	Lung	non-brain
GTEX-13CF2-1826-SM-5N9GK	SRR1441913	Colon	Colon - Sigmoid	non-brain
GTEX-ZP4G-1126-SM-4WWCI	SRR1441934	Esophagus	Esophagus - Gastroesophageal Junction	non-brain
GTEX-13FTY-0326-SM-5L3DN	SRR1441956	Nerve	Nerve - Tibial	non-brain
GTEX-13CIG-0006-SM-5P9HF	SRR1441975	Blood	Whole Blood	non-brain
GTEX-YECK-1326-SM-4W1ZF	SRR1441998	Blood Vessel	Artery - Aorta	non-brain
GTEX-12WSD-0626-SM-5GCMW	SRR1442043	Skin	Skin - Not Sun Exposed (Suprapubic)	non-brain
GTEX-13CIG-0011-R8b-SM-5LZX5	SRR1442022	Brain	Brain - Hypothalamus	brain
GTEX-11OC5-0006-SM-5N9FA	SRR1442066	Blood	Whole Blood	non-brain
GTEX-13OW5-2926-SM-5IJF2	SRR1442087	Pituitary	Pituitary	non-brain
GTEX-ZTTD-0326-SM-57WFW	SRR1442104	Muscle	Muscle - Skeletal	non-brain
GTEX-ZTPG-1026-SM-5DUWP	SRR1442127	Pancreas	Pancreas	non-brain
GTEX-Y3I4-0526-SM-4TT6X	SRR1442149	Heart	Heart - Atrial Appendage	non-brain
GTEX-11P82-0526-SM-5986P	SRR1442173	Esophagus	Esophagus - Mucosa	non-brain
GTEX-12WSM-0011-R1a-SM-5LZW6	SRR1442195	Brain	Brain - Hippocampus	brain
GTEX-132AR-1526-SM-5KM1L	SRR1442213	Uterus	Uterus	non-brain
GTEX-13OW6-0826-SM-5L3GA	SRR1442231	Lung	Lung	non-brain
GTEX-11TUW-1026-SM-5GU7D	SRR1442250	Heart	Heart - Left Ventricle	non-brain
GTEX-13JVG-1126-SM-5KM2M	SRR1442273	Heart	Heart - Atrial Appendage	non-brain
GTEX-145LT-1226-SM-5Q5BZ	SRR1442292	Esophagus	Esophagus - Muscularis	non-brain
GTEX-139T8-0826-SM-5L3DE	SRR1442313	Breast	Breast - Mammary Tissue	non-brain
GTEX-13RTJ-2926-SM-5Q5DE	SRR1442332	Pituitary	Pituitary	non-brain
GTEX-14DAQ-3026-SM-5S2QZ	SRR1442356	Brain	Brain - Cerebellum	brain
GTEX-ZDTS-0826-SM-4WKHL	SRR1442376	Skin	Skin - Not Sun Exposed (Suprapubic)	non-brain
GTEX-11ZUS-0926-SM-5FQSY	SRR1442400	Esophagus	Esophagus - Muscularis	non-brain
GTEX-13NZB-0826-SM-5K7X5	SRR1442422	Adipose Tissue	Adipose - Visceral (Omentum)	non-brain
GTEX-12696-1926-SM-5EGJT	SRR1442440	Colon	Colon - Sigmoid	non-brain
GTEX-ZVZO-0226-SM-5A5LA	SRR1442464	Adipose Tissue	Adipose - Subcutaneous	non-brain
GTEX-111VG-0326-SM-5GZX7	SRR1442487	Heart	Heart - Atrial Appendage	non-brain
GTEX-X3Y1-2626-SM-4PQZI	SRR1442509	Testis	Testis	non-brain
GTEX-13X6K-0426-SM-5O9DZ	SRR1442549	Nerve	Nerve - Tibial	non-brain
GTEX-13FLV-0011-R10b-SM-5LZZ2	SRR1442571	Brain	Brain - Frontal Cortex (BA9)	brain
GTEX-11NUK-1426-SM-5HL68	SRR1442592	Esophagus	Esophagus - Muscularis	non-brain
GTEX-13N2G-1826-SM-5KM1I	SRR1442612	Prostate	Prostate	non-brain
GTEX-13X6K-1926-SM-5LU4O	SRR1442630	Blood Vessel	Artery - Aorta	non-brain
GTEX-13N1W-0926-SM-5MR36	SRR1442648	Heart	Heart - Atrial Appendage	non-brain
GTEX-139T8-0011-R4a-SM-5HL54	SRR1442666	Brain	Brain - Amygdala	brain
GTEX-ZZPU-0926-SM-5GZYT	SRR1442686	Heart	Heart - Left Ventricle	non-brain
GTEX-ZYFD-1526-SM-5NQ7T	SRR1442708	Kidney	Kidney - Cortex	non-brain
GTEX-NL3G-0526-SM-4RTWW	SRR1442778	Lung	Lung	non-brain
GTEX-ZDXO-0326-SM-4WKHJ	SRR1442754	Muscle	Muscle - Skeletal	non-brain
GTEX-13G51-0426-SM-5K7Z5	SRR1442822	Lung	Lung	non-brain
GTEX-11TT1-1526-SM-5EQKU	SRR1442800	Blood Vessel	Artery - Coronary	non-brain
GTEX-ZDTS-0326-SM-5HL83	SRR1442840	Nerve	Nerve - Tibial	non-brain
GTEX-11NSD-0326-SM-5A5LS	SRR1442862	Lung	Lung	non-brain
GTEX-Y8DK-0011-R6A-SM-4V6EG	SRR1442885	Brain	Brain - Nucleus accumbens (basal ganglia)	brain
GTEX-1399R-2526-SM-5IFG2	SRR1442928	Muscle	Muscle - Skeletal	non-brain
GTEX-145MO-2826-SM-5LU96	SRR1442949	Skin	Skin - Not Sun Exposed (Suprapubic)	non-brain
GTEX-13QBU-1926-SM-5IJEW	SRR1442966	Small Intestine	Small Intestine - Terminal Ileum	non-brain
GTEX-14DAR-2126-SM-5RQID	SRR1442983	Blood Vessel	Artery - Tibial	non-brain
GTEX-139D8-0726-SM-5P9GJ	SRR1443003	Muscle	Muscle - Skeletal	non-brain
GTEX-12WSM-0526-SM-5GCO8	SRR1443026	Blood Vessel	Artery - Tibial	non-brain
GTEX-1212Z-0326-SM-5FQSJ	SRR1443070	Testis	Testis	non-brain
GTEX-11OF3-1326-SM-5N9FJ	SRR1443092	Kidney	Kidney - Cortex	non-brain
GTEX-ZDYS-2426-SM-4WKGI	SRR1443113	Skin	Skin - Not Sun Exposed (Suprapubic)	non-brain
GTEX-WZTO-0926-SM-4PQZ3	SRR1443137	Prostate	Prostate	non-brain
GTEX-11ONC-2726-SM-5N9DZ	SRR1443161	Blood Vessel	Artery - Tibial	non-brain
GTEX-139YR-0526-SM-5L3DG	SRR1443182	Heart	Heart - Atrial Appendage	non-brain
GTEX-11GSP-0011-R5a-SM-57WBE	SRR1443201	Brain	Brain - Caudate (basal ganglia)	brain
GTEX-11P81-2126-SM-5HL6N	SRR1443224	Vagina	Vagina	non-brain
GTEX-Y114-2026-SM-4TT7L	SRR1443244	Breast	Breast - Mammary Tissue	non-brain
GTEX-13NZ9-1226-SM-5MR3J	SRR1443268	Blood Vessel	Artery - Aorta	non-brain
GTEX-Y5V5-0126-SM-5S2NW	SRR1443286	Skin	Skin - Not Sun Exposed (Suprapubic)	non-brain
GTEX-ZE7O-2926-SM-51MSG	SRR1443308	Salivary Gland	Minor Salivary Gland	non-brain
GTEX-12WSL-2826-SM-5LZWL	SRR1443332	Nerve	Nerve - Tibial	non-brain
GTEX-WHSB-0526-SM-4M1XM	SRR1443350	Esophagus	Esophagus - Muscularis	non-brain
GTEX-Z9EW-1926-SM-5CVMP	SRR1443376	Blood Vessel	Artery - Tibial	non-brain
GTEX-147GR-2826-SM-5RQK8	SRR1443399	Colon	Colon - Sigmoid	non-brain
GTEX-13OW8-0126-SM-5IJE5	SRR1443419	Thyroid	Thyroid	non-brain
GTEX-1313W-0526-SM-5P9FZ	SRR1443436	Muscle	Muscle - Skeletal	non-brain
GTEX-12126-0006-SM-5O9B8	SRR1443459	Blood	Whole Blood	non-brain
GTEX-ZDYS-1026-SM-4WKHC	SRR1443483	Spleen	Spleen	non-brain
GTEX-139D8-0226-SM-5KLZO	SRR1443507	Skin	Skin - Sun Exposed (Lower leg)	non-brain
GTEX-13FLV-1326-SM-5L3EJ	SRR1443525	Esophagus	Esophagus - Gastroesophageal Junction	non-brain
GTEX-WXYG-1426-SM-4ONCK	SRR1443544	Ovary	Ovary	non-brain
GTEX-WQUQ-1826-SM-4OOSD	SRR1443568	Esophagus	Esophagus - Gastroesophageal Junction	non-brain
GTEX-13RTK-0426-SM-5RQHT	SRR1443592	Esophagus	Esophagus - Gastroesophageal Junction	non-brain
GTEX-139UW-0011-R9b-SM-5LZYT	SRR1443612	Brain	Brain - Spinal cord (cervical c-1)	brain
GTEX-13CF3-1026-SM-5LZWY	SRR1443633	Pancreas	Pancreas	non-brain
GTEX-ZVP2-1326-SM-57WCE	SRR1443654	Esophagus	Esophagus - Mucosa	non-brain
GTEX-13NYB-0626-SM-5MR47	SRR1443677	Lung	Lung	non-brain
GTEX-13X6H-0526-SM-5LU4Q	SRR1443695	Thyroid	Thyroid	non-brain
GTEX-13W3W-0726-SM-5IJDQ	SRR1443734	Skin	Skin - Not Sun Exposed (Suprapubic)	non-brain
GTEX-11WQK-2626-SM-5EQ4K	SRR1443755	Stomach	Stomach	non-brain
GTEX-Z9EW-0426-SM-5CVM9	SRR1443776	Liver	Liver	non-brain
GTEX-13PVR-1726-SM-5Q5EC	SRR1443800	Colon	Colon - Sigmoid	non-brain
GTEX-ZVZQ-0011-R6b-SM-57WAY	SRR1443824	Brain	Brain - Nucleus accumbens (basal ganglia)	brain
GTEX-X4XX-0726-SM-4QARS	SRR1443847	Testis	Testis	non-brain
GTEX-13JVG-0011-R6a-SM-5MR3E	SRR1443895	Brain	Brain - Nucleus accumbens (basal ganglia)	brain
GTEX-11P7K-1126-SM-5HL4L	SRR1443913	Skin	Skin - Not Sun Exposed (Suprapubic)	non-brain
GTEX-ZY6K-0526-SM-5GZY9	SRR1443933	Esophagus	Esophagus - Muscularis	non-brain
GTEX-ZV68-0011-R6a-SM-51MSR	SRR1443955	Brain	Brain - Nucleus accumbens (basal ganglia)	brain
GTEX-ZE7O-0011-R1a-SM-57WDM	SRR1443979	Brain	Brain - Hippocampus	brain
GTEX-12ZZX-0326-SM-5DUVH	SRR1444002	Muscle	Muscle - Skeletal	non-brain
GTEX-146FQ-2126-SM-5RQHU	SRR1444023	Skin	Skin - Not Sun Exposed (Suprapubic)	non-brain
GTEX-147JS-2526-SM-5S2Q8	SRR1444043	Colon	Colon - Transverse	non-brain
GTEX-13QJC-0526-SM-5RQKB	SRR1444063	Lung	Lung	non-brain
GTEX-13FLV-0326-SM-5N9DJ	SRR1444083	Liver	Liver	non-brain
GTEX-13N1W-0011-R6a-SM-5MR43	SRR1444102	Brain	Brain - Nucleus accumbens (basal ganglia)	brain
GTEX-ZAB5-2126-SM-5K7UN	SRR1444120	Muscle	Muscle - Skeletal	non-brain
GTEX-13N1W-0226-SM-5K7W6	SRR1444138	Adipose Tissue	Adipose - Subcutaneous	non-brain
GTEX-Y3IK-0126-SM-4WWE9	SRR1444156	Spleen	Spleen	non-brain
GTEX-145MF-2626-SM-5O98S	SRR1444179	Pituitary	Pituitary	non-brain
GTEX-13OVL-0826-SM-5L3GV	SRR1444203	Adipose Tissue	Adipose - Visceral (Omentum)	non-brain
GTEX-11P82-0426-SM-5HL5D	SRR1444222	Esophagus	Esophagus - Gastroesophageal Junction	non-brain
GTEX-ZVZP-1826-SM-5GZXB	SRR1444242	Small Intestine	Small Intestine - Terminal Ileum	non-brain
GTEX-111CU-1726-SM-5EGHM	SRR1444264	Testis	Testis	non-brain
GTEX-1399Q-2426-SM-5J2MO	SRR1444306	Muscle	Muscle - Skeletal	non-brain
GTEX-Y5LM-0826-SM-4VDSW	SRR1444324	Adipose Tissue	Adipose - Visceral (Omentum)	non-brain
GTEX-11DXY-0006-SM-5NQ8N	SRR1444348	Blood	Whole Blood	non-brain
GTEX-145ME-1626-SM-5RQI3	SRR1444370	Salivary Gland	Minor Salivary Gland	non-brain
GTEX-ZG7Y-1426-SM-4WWBM	SRR1444390	Heart	Heart - Atrial Appendage	non-brain
GTEX-146FR-1026-SM-5NQ9T	SRR1444412	Blood Vessel	Artery - Aorta	non-brain
GTEX-X15G-0926-SM-4PQZE	SRR1444436	Esophagus	Esophagus - Muscularis	non-brain
GTEX-1117F-3226-SM-5N9CT	SRR1444460	Brain	Brain - Cortex	brain
GTEX-11WQC-0011-R5a-SM-5BC74	SRR1444479	Brain	Brain - Caudate (basal ganglia)	brain
GTEX-ZZPT-0626-SM-5GZXT	SRR1444501	Muscle	Muscle - Skeletal	non-brain
GTEX-139YR-2126-SM-5KM11	SRR1444523	Colon	Colon - Transverse	non-brain
GTEX-13O21-0426-SM-5K7VR	SRR1444541	Blood Vessel	Artery - Aorta	non-brain
GTEX-13CF2-0011-R5a-SM-5LZWS	SRR1444559	Brain	Brain - Caudate (basal ganglia)	brain
GTEX-13OW6-3026-SM-5J2MI	SRR1444580	Brain	Brain - Cortex	brain
GTEX-ZVT2-1526-SM-51MQZ	SRR1444598	Esophagus	Esophagus - Gastroesophageal Junction	non-brain
GTEX-1445S-0011-R10a-SM-5PNWB	SRR1444622	Brain	Brain - Frontal Cortex (BA9)	brain
GTEX-139UC-0426-SM-5K7UR	SRR1444644	Heart	Heart - Left Ventricle	non-brain
GTEX-ZXG5-0011-R10a-SM-57WDD	SRR1444678	Brain	Brain - Frontal Cortex (BA9)	brain
GTEX-13CF3-1326-SM-5LZXZ	SRR1444701	Colon	Colon - Sigmoid	non-brain
GTEX-13OW5-1126-SM-5J1NR	SRR1444722	Heart	Heart - Left Ventricle	non-brain
GTEX-ZYW4-0626-SM-59HJR	SRR1444741	Skin	Skin - Not Sun Exposed (Suprapubic)	non-brain
GTEX-ZYFD-2126-SM-5E43D	SRR1444763	Blood Vessel	Artery - Aorta	non-brain
GTEX-ZAB4-1826-SM-5HL8O	SRR1444786	Nerve	Nerve - Tibial	non-brain
GTEX-1212Z-2126-SM-5FQTM	SRR1444808	Esophagus	Esophagus - Mucosa	non-brain
GTEX-11P81-1026-SM-5GU54	SRR1444830	Esophagus	Esophagus - Gastroesophageal Junction	non-brain
GTEX-11LCK-0005-SM-5O98U	SRR1444852	Blood	Whole Blood	non-brain
GTEX-13OVH-0011-R6b-SM-5LUAX	SRR1444876	Brain	Brain - Nucleus accumbens (basal ganglia)	brain
GTEX-131XW-0226-SM-5IJCA	SRR1444893	Blood Vessel	Artery - Tibial	non-brain
GTEX-1399U-0526-SM-5K7YM	SRR1444914	Heart	Heart - Left Ventricle	non-brain
GTEX-13PVQ-0011-R5b-SM-5O9DI	SRR1444932	Brain	Brain - Caudate (basal ganglia)	brain
GTEX-ZYW4-1026-SM-5SI8W	SRR1444954	Heart	Heart - Atrial Appendage	non-brain
GTEX-145MO-2426-SM-5NQ9W	SRR1444978	Colon	Colon - Transverse	non-brain
GTEX-144GL-0426-SM-5QGOZ	SRR1445002	Nerve	Nerve - Tibial	non-brain
GTEX-ZAB5-1226-SM-5P9FY	SRR1445023	Esophagus	Esophagus - Gastroesophageal Junction	non-brain
GTEX-13FHP-3126-SM-5KLYX	SRR1445046	Pituitary	Pituitary	non-brain
GTEX-11ILO-0126-SM-5A5LN	SRR1445064	Skin	Skin - Sun Exposed (Lower leg)	non-brain
GTEX-ZTPG-0326-SM-5O9AX	SRR1445087	Skin	Skin - Sun Exposed (Lower leg)	non-brain
GTEX-148VJ-1626-SM-5QGPH	SRR1445111	Adrenal Gland	Adrenal Gland	non-brain
GTEX-13NZA-3126-SM-5IJFU	SRR1445132	Pituitary	Pituitary	non-brain
GTEX-13FHP-3026-SM-5IJBS	SRR1445149	Brain	Brain - Cortex	brain
GTEX-Y5LM-1626-SM-4VDTB	SRR1445170	Small Intestine	Small Intestine - Terminal Ileum	non-brain
GTEX-Y5V6-2226-SM-4VDTC	SRR1445194	Salivary Gland	Minor Salivary Gland	non-brain
GTEX-14C38-1526-SM-5RQJ7	SRR1445218	Liver	Liver	non-brain
GTEX-145MI-0011-R5a-SM-5Q5B4	SRR1445238	Brain	Brain - Caudate (basal ganglia)	brain
GTEX-146FH-0226-SM-5QGPQ	SRR1445259	Adipose Tissue	Adipose - Subcutaneous	non-brain
GTEX-ZVTK-0226-SM-51MRG	SRR1445280	Skin	Skin - Not Sun Exposed (Suprapubic)	non-brain
GTEX-WY7C-0326-SM-4OND5	SRR1445304	Adrenal Gland	Adrenal Gland	non-brain
GTEX-13NYB-0011-R11a-SM-5KM3Q	SRR1445328	Brain	Brain - Cerebellar Hemisphere	brain
GTEX-139TT-0011-R7b-SM-5J2MN	SRR1445347	Brain	Brain - Putamen (basal ganglia)	brain
GTEX-11EMC-0006-SM-5O9DN	SRR1445365	Blood	Whole Blood	non-brain
GTEX-13D11-1926-SM-5IFGB	SRR1445387	Esophagus	Esophagus - Mucosa	non-brain
GTEX-13NYB-0011-R6b-SM-5MR51	SRR1445408	Brain	Brain - Nucleus accumbens (basal ganglia)	brain
GTEX-YEC3-2026-SM-5CVLQ	SRR1445426	Colon	Colon - Sigmoid	non-brain
GTEX-ZV7C-1626-SM-5NQ7E	SRR1445468	Stomach	Stomach	non-brain
GTEX-13NYS-0011-R9b-SM-5MR44	SRR1445514	Brain	Brain - Spinal cord (cervical c-1)	brain
GTEX-13N2G-0011-R6b-SM-5MR3P	SRR1445532	Brain	Brain - Nucleus accumbens (basal ganglia)	brain
GTEX-ZVT2-0426-SM-5E44S	SRR1445550	Uterus	Uterus	non-brain
GTEX-12C56-1126-SM-5FQTO	SRR1445573	Esophagus	Esophagus - Muscularis	non-brain
GTEX-11VI4-2026-SM-5CVLJ	SRR1445595	Blood Vessel	Artery - Tibial	non-brain
GTEX-13OVI-2326-SM-5KM47	SRR1445618	Salivary Gland	Minor Salivary Gland	non-brain
GTEX-12WSM-0226-SM-5LZV6	SRR1445637	Adipose Tissue	Adipose - Subcutaneous	non-brain
GTEX-ZF28-1426-SM-5S2OG	SRR1445655	Adipose Tissue	Adipose - Visceral (Omentum)	non-brain
GTEX-WVJS-0126-SM-4MVOT	SRR1445677	Skin	Skin - Sun Exposed (Lower leg)	non-brain
GTEX-ZEX8-1526-SM-4WWBE	SRR1445701	Esophagus	Esophagus - Gastroesophageal Junction	non-brain
GTEX-131XW-0426-SM-5LZWP	SRR1445723	Skin	Skin - Sun Exposed (Lower leg)	non-brain
GTEX-14BIM-2726-SM-5Q5EG	SRR1445741	Heart	Heart - Atrial Appendage	non-brain
GTEX-Y9LG-0426-SM-4VBRT	SRR1445765	Thyroid	Thyroid	non-brain
GTEX-11P7K-1326-SM-5BC5G	SRR1445813	Esophagus	Esophagus - Mucosa	non-brain
GTEX-13O1R-2526-SM-5N9FW	SRR1445835	Kidney	Kidney - Cortex	non-brain
GTEX-13X6I-0926-SM-5LUAB	SRR1445856	Blood Vessel	Artery - Aorta	non-brain
GTEX-11ZVC-2826-SM-5FQTC	SRR1445873	Nerve	Nerve - Tibial	non-brain
GTEX-X4EP-0011-R8B-SM-4QASL	SRR1445895	Brain	Brain - Hypothalamus	brain
GTEX-ZZPU-2226-SM-5EGIV	SRR1445920	Vagina	Vagina	non-brain
GTEX-13D11-2226-SM-5IFEO	SRR1445939	Pancreas	Pancreas	non-brain
GTEX-ZDTT-1126-SM-4WKFW	SRR1445960	Pancreas	Pancreas	non-brain
GTEX-11NUK-1326-SM-5P9GN	SRR1445984	Esophagus	Esophagus - Mucosa	non-brain
GTEX-Y9LG-0126-SM-5Q59W	SRR1446007	Adrenal Gland	Adrenal Gland	non-brain
GTEX-ZDXO-2426-SM-5S2NJ	SRR1446028	Adipose Tissue	Adipose - Subcutaneous	non-brain
GTEX-13FXS-1126-SM-5IJBB	SRR1446050	Blood Vessel	Artery - Coronary	non-brain
GTEX-145MI-3126-SM-5Q5CF	SRR1446071	Brain	Brain - Cerebellum	brain
GTEX-13U4I-0526-SM-5LU59	SRR1446114	Thyroid	Thyroid	non-brain
GTEX-13RTJ-0011-R8b-SM-5O9DL	SRR1446092	Brain	Brain - Hypothalamus	brain
GTEX-ZTPG-1326-SM-51MSQ	SRR1446156	Heart	Heart - Atrial Appendage	non-brain
GTEX-ZYVF-0826-SM-5E447	SRR1446180	Blood Vessel	Artery - Tibial	non-brain
GTEX-ZPU1-0826-SM-57WG2	SRR1446203	Liver	Liver	non-brain
GTEX-YEC3-0726-SM-5IFIW	SRR1446226	Heart	Heart - Left Ventricle	non-brain
GTEX-13G51-0005-SM-5N9EP	SRR1446244	Blood	Whole Blood	non-brain
GTEX-ZLV1-1226-SM-4WWBX	SRR1446265	Colon	Colon - Transverse	non-brain
GTEX-12ZZW-0011-R4a-SM-5DUX9	SRR1446287	Brain	Brain - Amygdala	brain
GTEX-14BMV-1426-SM-5S2WA	SRR1446308	Esophagus	Esophagus - Muscularis	non-brain
GTEX-11DXY-2326-SM-5GICW	SRR1446354	Breast	Breast - Mammary Tissue	non-brain
GTEX-YJ8A-0526-SM-5IFHT	SRR1446375	Adipose Tissue	Adipose - Subcutaneous	non-brain
GTEX-13CF3-0826-SM-5LZYZ	SRR1446393	Heart	Heart - Atrial Appendage	non-brain
GTEX-ZTX8-1826-SM-5N9E5	SRR1446436	Blood Vessel	Artery - Tibial	non-brain
GTEX-13OVG-1326-SM-5K7Y3	SRR1446481	Adipose Tissue	Adipose - Visceral (Omentum)	non-brain
GTEX-Y3IK-2026-SM-4YCDG	SRR1446499	Ovary	Ovary	non-brain
GTEX-ZVT2-1326-SM-5E45H	SRR1446523	Esophagus	Esophagus - Mucosa	non-brain
GTEX-13U4I-1426-SM-5J2M3	SRR1446546	Lung	Lung	non-brain
GTEX-12WSM-0326-SM-5LZVI	SRR1446564	Muscle	Muscle - Skeletal	non-brain
GTEX-11EQ8-0826-SM-5N9FG	SRR1446606	Thyroid	Thyroid	non-brain
GTEX-ZTSS-1026-SM-5985N	SRR1446627	Adipose Tissue	Adipose - Visceral (Omentum)	non-brain
GTEX-14E7W-0526-SM-5S2W8	SRR1446649	Blood Vessel	Artery - Tibial	non-brain
GTEX-12WS9-0426-SM-59HJW	SRR1446673	Nerve	Nerve - Tibial	non-brain
GTEX-11EQ9-1626-SM-5PNY8	SRR1446695	Skin	Skin - Not Sun Exposed (Suprapubic)	non-brain
GTEX-ZVT3-2826-SM-5GU6A	SRR1446716	Colon	Colon - Sigmoid	non-brain
GTEX-146FH-2026-SM-5SI9I	SRR1446738	Adipose Tissue	Adipose - Visceral (Omentum)	non-brain
GTEX-ZUA1-0011-R1a-SM-4YCE2	SRR1446762	Brain	Brain - Hippocampus	brain
GTEX-14DAQ-1426-SM-5RQJD	SRR1446786	Esophagus	Esophagus - Mucosa	non-brain
GTEX-11P7K-0526-SM-5BC5I	SRR1446806	Pancreas	Pancreas	non-brain
GTEX-ZE9C-0011-R9a-SM-4WWCY	SRR1446828	Brain	Brain - Spinal cord (cervical c-1)	brain
GTEX-Y5V5-0006-SM-4V6FE	SRR1446850	Blood	Whole Blood	non-brain
GTEX-13W3W-1526-SM-5LU5I	SRR1446874	Ovary	Ovary	non-brain
GTEX-13NZA-0011-R8b-SM-5KM2Q	SRR1446892	Brain	Brain - Hypothalamus	brain
GTEX-WHSE-0426-SM-4M1XO	SRR1446911	Testis	Testis	non-brain
GTEX-ZE9C-0011-R11a-SM-4WKGG	SRR1446937	Brain	Brain - Cerebellar Hemisphere	brain
GTEX-YB5E-0226-SM-5IFHI	SRR1446961	Adrenal Gland	Adrenal Gland	non-brain
GTEX-YFCO-0826-SM-5LUAG	SRR1446979	Stomach	Stomach	non-brain
GTEX-ZPIC-2026-SM-57WG3	SRR1446996	Stomach	Stomach	non-brain
GTEX-13FHP-0326-SM-5K7U2	SRR1447019	Nerve	Nerve - Tibial	non-brain
GTEX-133LE-1226-SM-5IFGC	SRR1447037	Ovary	Ovary	non-brain
GTEX-11DXY-2626-SM-5GIE7	SRR1447082	Skin	Skin - Sun Exposed (Lower leg)	non-brain
GTEX-11EI6-0326-SM-5EQ6G	SRR1447103	Muscle	Muscle - Skeletal	non-brain
GTEX-ZVT2-1626-SM-51MRC	SRR1447124	Stomach	Stomach	non-brain
GTEX-14AS3-1726-SM-5RQJV	SRR1447172	Vagina	Vagina	non-brain
GTEX-1313W-2826-SM-5P9G1	SRR1447192	Uterus	Uterus	non-brain
GTEX-11GS4-2926-SM-5A5LF	SRR1447215	Blood Vessel	Artery - Tibial	non-brain
GTEX-ZAB5-1126-SM-5Q5AD	SRR1447238	Adipose Tissue	Adipose - Visceral (Omentum)	non-brain
GTEX-11UD1-0011-R3a-SM-5BC6S	SRR1447259	Brain	Brain - Anterior cingulate cortex (BA24)	brain
GTEX-11ZTS-2326-SM-5EQMY	SRR1447281	Uterus	Uterus	non-brain
GTEX-ZF29-2226-SM-4WWB9	SRR1447303	Adipose Tissue	Adipose - Subcutaneous	non-brain
GTEX-11XUK-0226-SM-5EQLW	SRR1447325	Thyroid	Thyroid	non-brain
GTEX-ZYW4-1526-SM-5SIBA	SRR1447347	Lung	Lung	non-brain
GTEX-ZF2S-1226-SM-4WWAX	SRR1447371	Esophagus	Esophagus - Mucosa	non-brain
GTEX-11H98-0011-R5b-SM-57WCF	SRR1447393	Brain	Brain - Caudate (basal ganglia)	brain
GTEX-139YR-1926-SM-5LZXM	SRR1447416	Stomach	Stomach	non-brain
GTEX-ZYT6-2726-SM-5GICP	SRR1447437	Testis	Testis	non-brain
GTEX-13FH7-1526-SM-5J2N6	SRR1447481	Colon	Colon - Transverse	non-brain
GTEX-Y114-0006-SM-4TT76	SRR1447523	Blood	Whole Blood	non-brain
GTEX-12KS4-1326-SM-5LUB3	SRR1447547	Liver	Liver	non-brain
GTEX-145LS-0226-SM-5O9A5	SRR1447564	Adipose Tissue	Adipose - Subcutaneous	non-brain
GTEX-13OVI-1426-SM-5L3EY	SRR1447612	Skin	Skin - Sun Exposed (Lower leg)	non-brain
GTEX-ZYT6-2226-SM-5GIC9	SRR1447631	Kidney	Kidney - Cortex	non-brain
GTEX-139YR-0826-SM-5LZXY	SRR1447652	Heart	Heart - Left Ventricle	non-brain
GTEX-145LV-0226-SM-5S2QG	SRR1447673	Heart	Heart - Atrial Appendage	non-brain
GTEX-ZDXO-0011-R10a-SM-4WWD8	SRR1447693	Brain	Brain - Frontal Cortex (BA9)	brain
GTEX-11LCK-0726-SM-5PNYC	SRR1447715	Blood Vessel	Artery - Aorta	non-brain
GTEX-ZF29-1026-SM-4WKGC	SRR1447736	Lung	Lung	non-brain
GTEX-ZYWO-1326-SM-5SI8X	SRR1447760	Pancreas	Pancreas	non-brain
GTEX-13SLX-1726-SM-5Q5E5	SRR1447784	Esophagus	Esophagus - Mucosa	non-brain
GTEX-13FTW-1626-SM-5KM4N	SRR1447808	Esophagus	Esophagus - Mucosa	non-brain
GTEX-139YR-0426-SM-5IFFV	SRR1447850	Spleen	Spleen	non-brain
GTEX-11ZTS-2726-SM-5EQLU	SRR1447828	Esophagus	Esophagus - Gastroesophageal Junction	non-brain
GTEX-11EI6-0526-SM-5985S	SRR1447871	Blood Vessel	Artery - Tibial	non-brain
GTEX-ZYT6-1226-SM-5E44Q	SRR1447893	Esophagus	Esophagus - Muscularis	non-brain
GTEX-11ZTS-3026-SM-5EQM7	SRR1447916	Salivary Gland	Minor Salivary Gland	non-brain
GTEX-Y8LW-0926-SM-4VBQ8	SRR1447962	Adipose Tissue	Adipose - Visceral (Omentum)	non-brain
GTEX-13SLX-0011-R11b-SM-5O9C8	SRR1447986	Brain	Brain - Cerebellar Hemisphere	brain
GTEX-131XG-1326-SM-5DUX4	SRR1448008	Adrenal Gland	Adrenal Gland	non-brain
GTEX-ZY6K-2026-SM-5GZXQ	SRR1448029	Muscle	Muscle - Skeletal	non-brain
GTEX-SIU8-0926-SM-5SI87	SRR1448051	Lung	Lung	non-brain
GTEX-131XG-1026-SM-5GCMX	SRR1448075	Esophagus	Esophagus - Mucosa	non-brain
GTEX-11EQ9-2326-SM-5HL5H	SRR1448098	Nerve	Nerve - Tibial	non-brain
GTEX-11I78-1426-SM-5PNVY	SRR1448118	Esophagus	Esophagus - Muscularis	non-brain
GTEX-12C56-2026-SM-5FQSI	SRR1448140	Blood Vessel	Artery - Tibial	non-brain
GTEX-13FLV-0011-R4a-SM-5LZYU	SRR1448162	Brain	Brain - Amygdala	brain
GTEX-13OVH-0011-R4a-SM-5KM3W	SRR1448226	Brain	Brain - Amygdala	brain
GTEX-13S86-0226-SM-5S2PJ	SRR1448183	Heart	Heart - Left Ventricle	non-brain
GTEX-ZYFG-2026-SM-5E43Y	SRR1448203	Small Intestine	Small Intestine - Terminal Ileum	non-brain
GTEX-11TTK-0426-SM-5EQLT	SRR1451718	Nerve	Nerve - Tibial	non-brain
GTEX-139T6-0006-SM-5LU92	SRR1451740	Blood	Whole Blood	non-brain
GTEX-11O72-0626-SM-5PNYE	SRR1451757	Skin	Skin - Not Sun Exposed (Suprapubic)	non-brain
GTEX-YB5K-0126-SM-5IFJ2	SRR1451778	Heart	Heart - Left Ventricle	non-brain
GTEX-145MO-0626-SM-5NQAW	SRR1451796	Blood Vessel	Artery - Tibial	non-brain
GTEX-YFC4-2726-SM-5IFJW	SRR1451820	Ovary	Ovary	non-brain
GTEX-13PL6-0526-SM-5L3G6	SRR1451838	Blood Vessel	Artery - Tibial	non-brain
GTEX-13OW6-0726-SM-5L3FX	SRR1451857	Thyroid	Thyroid	non-brain
GTEX-133LE-0726-SM-5P9IZ	SRR1451876	Esophagus	Esophagus - Muscularis	non-brain
GTEX-131YS-0011-R11b-SM-5EGLM	SRR1451897	Brain	Brain - Cerebellar Hemisphere	brain
GTEX-13FH7-0226-SM-5IFGG	SRR1451921	Adrenal Gland	Adrenal Gland	non-brain
GTEX-ZV7C-1326-SM-5BC7G	SRR1451942	Esophagus	Esophagus - Gastroesophageal Junction	non-brain
GTEX-YJ89-0011-R5a-SM-4V6GM	SRR1451964	Brain	Brain - Caudate (basal ganglia)	brain
GTEX-ZAB5-0626-SM-5PNVB	SRR1451988	Lung	Lung	non-brain
GTEX-ZTX8-0226-SM-5E44D	SRR1452010	Esophagus	Esophagus - Mucosa	non-brain
GTEX-ZPU1-2426-SM-4WWFM	SRR1452033	Adipose Tissue	Adipose - Subcutaneous	non-brain
GTEX-131XW-0011-R11a-SM-5DUV9	SRR1452056	Brain	Brain - Cerebellar Hemisphere	brain
GTEX-1314G-1326-SM-5BC6E	SRR1452077	Skin	Skin - Not Sun Exposed (Suprapubic)	non-brain
GTEX-11NSD-0226-SM-5A5LR	SRR1452099	Adrenal Gland	Adrenal Gland	non-brain
GTEX-139YR-1026-SM-5LZYN	SRR1452143	Skin	Skin - Not Sun Exposed (Suprapubic)	non-brain
GTEX-1314G-1626-SM-5EQ67	SRR1452164	Adipose Tissue	Adipose - Subcutaneous	non-brain
GTEX-139TT-0726-SM-5K7XW	SRR1452185	Lung	Lung	non-brain
GTEX-13NZ8-1226-SM-5KM4A	SRR1452203	Skin	Skin - Not Sun Exposed (Suprapubic)	non-brain
GTEX-12WSD-2626-SM-5EGJE	SRR1452222	Colon	Colon - Sigmoid	non-brain
GTEX-13X6H-1726-SM-5Q5EH	SRR1452246	Adipose Tissue	Adipose - Visceral (Omentum)	non-brain
GTEX-ZLV1-1826-SM-5FQU5	SRR1452270	Adipose Tissue	Adipose - Subcutaneous	non-brain
GTEX-13FLW-1426-SM-5K7YE	SRR1452292	Brain	Brain - Cortex	brain
GTEX-XMD2-0126-SM-4YCDU	SRR1452310	Skin	Skin - Sun Exposed (Lower leg)	non-brain
GTEX-12696-2826-SM-5FQTY	SRR1452334	Muscle	Muscle - Skeletal	non-brain
GTEX-11NUK-0526-SM-5A5L5	SRR1452356	Blood Vessel	Artery - Tibial	non-brain
GTEX-14BIM-0011-R3b-SM-5S2RL	SRR1452379	Brain	Brain - Anterior cingulate cortex (BA24)	brain
GTEX-Y9LG-0926-SM-4VDS6	SRR1452399	Esophagus	Esophagus - Gastroesophageal Junction	non-brain
GTEX-145LU-2026-SM-5Q5E8	SRR1452423	Muscle	Muscle - Skeletal	non-brain
GTEX-13FHO-0011-R5b-SM-5LZZ3	SRR1452447	Brain	Brain - Caudate (basal ganglia)	brain
GTEX-11DZ1-0226-SM-5A5KF	SRR1452468	Adipose Tissue	Adipose - Subcutaneous	non-brain
GTEX-ZDTS-1226-SM-4WKGL	SRR1452491	Heart	Heart - Atrial Appendage	non-brain
GTEX-ZC5H-0326-SM-5HL9F	SRR1452515	Muscle	Muscle - Skeletal	non-brain
GTEX-PLZ6-0626-SM-5J1P1	SRR1452537	Esophagus	Esophagus - Muscularis	non-brain
GTEX-ZEX8-1026-SM-4WKHE	SRR1452556	Pancreas	Pancreas	non-brain
GTEX-ZDYS-1626-SM-4WKGB	SRR1452580	Blood Vessel	Artery - Tibial	non-brain
GTEX-Z93S-0005-SM-4RGLW	SRR1452604	Blood	Whole Blood	non-brain
GTEX-12WSD-0005-SM-5N9FZ	SRR1452631	Blood	Whole Blood	non-brain
GTEX-13YAN-0326-SM-5O9DF	SRR1452652	Skin	Skin - Sun Exposed (Lower leg)	non-brain
GTEX-12WSD-2826-SM-59HKT	SRR1452674	Uterus	Uterus	non-brain
GTEX-111CU-2026-SM-5GZZC	SRR1452696	Muscle	Muscle - Skeletal	non-brain
GTEX-12WSK-2126-SM-5CVNC	SRR1452718	Skin	Skin - Not Sun Exposed (Suprapubic)	non-brain
GTEX-ZDTS-1326-SM-4WKGX	SRR1452741	Heart	Heart - Left Ventricle	non-brain
GTEX-Y5LM-1926-SM-5RQJH	SRR1452765	Skin	Skin - Sun Exposed (Lower leg)	non-brain
GTEX-YEC3-1926-SM-5IFIT	SRR1452785	Esophagus	Esophagus - Muscularis	non-brain
GTEX-131XF-0126-SM-5DUVF	SRR1452803	Adrenal Gland	Adrenal Gland	non-brain
GTEX-1314G-1826-SM-5LZVA	SRR1452824	Nerve	Nerve - Tibial	non-brain
GTEX-11ZVC-3226-SM-5FQV1	SRR1452842	Pituitary	Pituitary	non-brain
GTEX-ZVT4-0326-SM-51MS5	SRR1452864	Muscle	Muscle - Skeletal	non-brain
GTEX-1497J-0826-SM-5NQAJ	SRR1452888	Kidney	Kidney - Cortex	non-brain
GTEX-11H98-0226-SM-5NQ89	SRR1452935	Adipose Tissue	Adipose - Subcutaneous	non-brain
GTEX-YJ8O-2826-SM-5CVM4	SRR1452912	Muscle	Muscle - Skeletal	non-brain
GTEX-Y111-2226-SM-4SOJB	SRR1452957	Small Intestine	Small Intestine - Terminal Ileum	non-brain
GTEX-ZE9C-2726-SM-57WB5	SRR1452981	Skin	Skin - Sun Exposed (Lower leg)	non-brain
GTEX-1477Z-2226-SM-5QGPG	SRR1453005	Prostate	Prostate	non-brain
GTEX-13JUV-0226-SM-5IJCC	SRR1453026	Heart	Heart - Atrial Appendage	non-brain
GTEX-ZDYS-2526-SM-4WKGU	SRR1453047	Pancreas	Pancreas	non-brain
GTEX-ZVZP-1426-SM-5NQ7R	SRR1453071	Esophagus	Esophagus - Muscularis	non-brain
GTEX-11TT1-0126-SM-5LUAA	SRR1453093	Adrenal Gland	Adrenal Gland	non-brain
GTEX-QESD-0726-SM-4R1KQ	SRR1453110	Esophagus	Esophagus - Muscularis	non-brain
GTEX-13QBU-0126-SM-5LU3V	SRR1453127	Blood Vessel	Artery - Coronary	non-brain
GTEX-13RTJ-0011-R3a-SM-5PNX7	SRR1453145	Brain	Brain - Anterior cingulate cortex (BA24)	brain
GTEX-11DXW-0426-SM-5H12E	SRR1453192	Nerve	Nerve - Tibial	non-brain
GTEX-ZYY3-3026-SM-5GIEJ	SRR1453214	Brain	Brain - Cerebellum	brain
GTEX-X15G-1726-SM-4PQZN	SRR1453235	Ovary	Ovary	non-brain
GTEX-13FTW-1926-SM-5K7Y4	SRR1453259	Esophagus	Esophagus - Gastroesophageal Junction	non-brain
GTEX-ZVZP-0626-SM-59HL5	SRR1453277	Pancreas	Pancreas	non-brain
GTEX-13OW8-2226-SM-5K7Z4	SRR1453299	Esophagus	Esophagus - Muscularis	non-brain
GTEX-13CZV-0011-R10b-SM-5LZYD	SRR1453341	Brain	Brain - Frontal Cortex (BA9)	brain
GTEX-Y9LG-2226-SM-4VDS9	SRR1453392	Nerve	Nerve - Tibial	non-brain
GTEX-13FXS-0326-SM-5K7TV	SRR1453416	Muscle	Muscle - Skeletal	non-brain
GTEX-11TUW-2126-SM-5GU7B	SRR1453434	Prostate	Prostate	non-brain
GTEX-YF7O-0005-SM-4W1ZU	SRR1453456	Blood	Whole Blood	non-brain
GTEX-13X6H-1526-SM-5Q5E2	SRR1453480	Esophagus	Esophagus - Gastroesophageal Junction	non-brain
GTEX-14BIL-0426-SM-5SIA3	SRR1453504	Nerve	Nerve - Tibial	non-brain
GTEX-11OF3-0126-SM-5PNYF	SRR1453528	Skin	Skin - Not Sun Exposed (Suprapubic)	non-brain
GTEX-14DAR-0326-SM-5S2PS	SRR1453549	Spleen	Spleen	non-brain
GTEX-12WSA-0011-R5b-SM-5GU5I	SRR1453569	Brain	Brain - Caudate (basal ganglia)	brain
GTEX-Y114-1226-SM-4TT88	SRR1453591	Stomach	Stomach	non-brain
GTEX-14753-0426-SM-5NQAM	SRR1453615	Skin	Skin - Sun Exposed (Lower leg)	non-brain
GTEX-ZYW4-0326-SM-5E44Y	SRR1453639	Nerve	Nerve - Tibial	non-brain
GTEX-139TU-0126-SM-5K7WH	SRR1453662	Skin	Skin - Sun Exposed (Lower leg)	non-brain
GTEX-ZYFC-2226-SM-5NQ96	SRR1453680	Esophagus	Esophagus - Gastroesophageal Junction	non-brain
GTEX-12WSH-3026-SM-5CVNI	SRR1453702	Brain	Brain - Cortex	brain
GTEX-ZY6K-1826-SM-5GZXK	SRR1453725	Skin	Skin - Sun Exposed (Lower leg)	non-brain
GTEX-ZVZQ-2626-SM-59HLB	SRR1453747	Colon	Colon - Sigmoid	non-brain
GTEX-13OVG-0926-SM-5J2OJ	SRR1453769	Esophagus	Esophagus - Muscularis	non-brain
GTEX-OHPM-2626-SM-5SI7I	SRR1453787	Thyroid	Thyroid	non-brain
GTEX-13PVR-2426-SM-5RQHN	SRR1453811	Adipose Tissue	Adipose - Subcutaneous	non-brain
GTEX-Y5LM-1326-SM-5RQIS	SRR1453831	Stomach	Stomach	non-brain
GTEX-ZVZQ-0011-R10b-SM-51MRT	SRR1453851	Brain	Brain - Frontal Cortex (BA9)	brain
GTEX-YB5E-1026-SM-5IFI2	SRR1453875	Esophagus	Esophagus - Gastroesophageal Junction	non-brain
GTEX-Y8E4-1326-SM-5IFIY	SRR1453893	Pancreas	Pancreas	non-brain
GTEX-1192X-0426-SM-5GIEE	SRR1453911	Muscle	Muscle - Skeletal	non-brain
GTEX-13CIG-0011-R9a-SM-5K7VU	SRR1453932	Brain	Brain - Spinal cord (cervical c-1)	brain
GTEX-11NUK-0826-SM-5HL4U	SRR1453971	Lung	Lung	non-brain
GTEX-14AS3-0526-SM-5QGQQ	SRR1453950	Blood Vessel	Artery - Aorta	non-brain
GTEX-Y8LW-1026-SM-5IFJY	SRR1453991	Pancreas	Pancreas	non-brain
GTEX-ZDXO-0126-SM-5S2ND	SRR1454009	Breast	Breast - Mammary Tissue	non-brain
GTEX-13113-1426-SM-5EGHU	SRR1454031	Colon	Colon - Sigmoid	non-brain
GTEX-11EMC-1926-SM-5A5JU	SRR1454050	Vagina	Vagina	non-brain
GTEX-11VI4-0826-SM-5GU5N	SRR1454073	Esophagus	Esophagus - Gastroesophageal Junction	non-brain
GTEX-11P81-2626-SM-5GU6T	SRR1454095	Nerve	Nerve - Tibial	non-brain
GTEX-13O61-2326-SM-5J1NJ	SRR1454117	Muscle	Muscle - Skeletal	non-brain
GTEX-11EMC-0826-SM-59862	SRR1454136	Heart	Heart - Atrial Appendage	non-brain
GTEX-13O3P-0826-SM-5L3DH	SRR1454158	Breast	Breast - Mammary Tissue	non-brain
GTEX-WY7C-0126-SM-4ONCO	SRR1454177	Spleen	Spleen	non-brain
GTEX-ZVT4-0226-SM-51MSD	SRR1454201	Adipose Tissue	Adipose - Subcutaneous	non-brain
GTEX-ZLV1-1126-SM-4WWBW	SRR1454225	Small Intestine	Small Intestine - Terminal Ileum	non-brain
GTEX-131XG-0926-SM-5LZW5	SRR1454247	Esophagus	Esophagus - Muscularis	non-brain
GTEX-S341-0226-SM-5S2VG	SRR1454265	Thyroid	Thyroid	non-brain
GTEX-1399S-0326-SM-5IFFS	SRR1454289	Pancreas	Pancreas	non-brain
GTEX-12WSJ-1726-SM-5LZVV	SRR1454310	Muscle	Muscle - Skeletal	non-brain
GTEX-131XF-2326-SM-5BC6B	SRR1454328	Muscle	Muscle - Skeletal	non-brain
GTEX-14H4A-1626-SM-5SI69	SRR1454350	Esophagus	Esophagus - Mucosa	non-brain
GTEX-ZYFG-0426-SM-5E43M	SRR1454374	Heart	Heart - Left Ventricle	non-brain
GTEX-13U4I-2226-SM-5LU5H	SRR1454397	Skin	Skin - Not Sun Exposed (Suprapubic)	non-brain
GTEX-Y5LM-0726-SM-4VBRP	SRR1454415	Lung	Lung	non-brain
GTEX-ZLWG-2226-SM-5DUWO	SRR1454439	Adipose Tissue	Adipose - Subcutaneous	non-brain
GTEX-13PL7-2326-SM-5L3FY	SRR1454460	Ovary	Ovary	non-brain
GTEX-ZC5H-2726-SM-5KLZW	SRR1454480	Salivary Gland	Minor Salivary Gland	non-brain
GTEX-14A5H-0726-SM-5Q5DW	SRR1454498	Thyroid	Thyroid	non-brain
GTEX-ZYT6-1726-SM-5E44P	SRR1454522	Heart	Heart - Left Ventricle	non-brain
GTEX-144GN-1626-SM-5Q5BU	SRR1454568	Testis	Testis	non-brain
GTEX-13QBU-1526-SM-5LU3W	SRR1454589	Ovary	Ovary	non-brain
GTEX-ZV6S-1426-SM-59HKX	SRR1454607	Ovary	Ovary	non-brain
GTEX-ZVZP-2726-SM-5GZXZ	SRR1454629	Blood Vessel	Artery - Tibial	non-brain
GTEX-WHSE-0526-SM-5HL79	SRR1454651	Muscle	Muscle - Skeletal	non-brain
GTEX-ZYT6-1126-SM-5GZYR	SRR1454695	Esophagus	Esophagus - Mucosa	non-brain
GTEX-ZE9C-1126-SM-4WWBD	SRR1454717	Esophagus	Esophagus - Mucosa	non-brain
GTEX-11UD1-0226-SM-5EQKL	SRR1454739	Adipose Tissue	Adipose - Subcutaneous	non-brain
GTEX-Y111-0426-SM-4TT3K	SRR1454761	Blood Vessel	Artery - Tibial	non-brain
GTEX-YF7O-0126-SM-5IFIR	SRR1454785	Adrenal Gland	Adrenal Gland	non-brain
GTEX-13NYS-0011-R10a-SM-5MR4S	SRR1454803	Brain	Brain - Frontal Cortex (BA9)	brain
GTEX-ZVT4-2626-SM-5N9GJ	SRR1454821	Colon	Colon - Sigmoid	non-brain
GTEX-X261-0526-SM-4PQYS	SRR1454842	Blood Vessel	Artery - Tibial	non-brain
GTEX-ZT9X-2026-SM-57WEJ	SRR1454868	Blood Vessel	Artery - Tibial	non-brain
GTEX-13N11-2926-SM-5K7VD	SRR1454891	Blood Vessel	Artery - Tibial	non-brain
GTEX-ZZPU-2726-SM-5NQ8O	SRR1454909	Adipose Tissue	Adipose - Subcutaneous	non-brain
GTEX-13FH7-0326-SM-5J1MR	SRR1454931	Blood Vessel	Artery - Aorta	non-brain
GTEX-131XH-0011-R2b-SM-5DUVY	SRR1454950	Brain	Brain - Substantia nigra	brain
GTEX-12WSA-0326-SM-5BC6I	SRR1454995	Adipose Tissue	Adipose - Subcutaneous	non-brain
GTEX-12WSC-0226-SM-5EQ52	SRR1455017	Adipose Tissue	Adipose - Subcutaneous	non-brain
GTEX-1117F-0226-SM-5GZZ7	SRR1455038	Adipose Tissue	Adipose - Subcutaneous	non-brain
GTEX-13PLJ-0011-R11b-SM-5O9BS	SRR1455060	Brain	Brain - Cerebellar Hemisphere	brain
GTEX-ZYW4-0426-SM-5GZYS	SRR1455082	Blood Vessel	Artery - Tibial	non-brain
GTEX-11TT1-1126-SM-5P9GV	SRR1455104	Thyroid	Thyroid	non-brain
GTEX-ZVTK-0726-SM-5GZX6	SRR1455127	Blood Vessel	Artery - Tibial	non-brain
GTEX-ZG7Y-1326-SM-4WWBL	SRR1455149	Esophagus	Esophagus - Muscularis	non-brain
GTEX-YFC4-0011-R2a-SM-4V6DZ	SRR1455171	Brain	Brain - Substantia nigra	brain
GTEX-139TU-0226-SM-5J1NM	SRR1455195	Adipose Tissue	Adipose - Subcutaneous	non-brain
GTEX-Z9EW-0526-SM-5HL8S	SRR1455214	Esophagus	Esophagus - Mucosa	non-brain
GTEX-11TT1-2226-SM-5GU6B	SRR1455236	Testis	Testis	non-brain
GTEX-13FHP-0011-R7b-SM-5LZYI	SRR1455305	Brain	Brain - Putamen (basal ganglia)	brain
GTEX-146FR-0626-SM-5RQJ1	SRR1455326	Heart	Heart - Left Ventricle	non-brain
GTEX-ZPIC-2326-SM-57WDW	SRR1455346	Small Intestine	Small Intestine - Terminal Ileum	non-brain
GTEX-11TUW-3126-SM-5GU4Y	SRR1455369	Brain	Brain - Cortex	brain
GTEX-11DXZ-1926-SM-5GZZL	SRR1455391	Breast	Breast - Mammary Tissue	non-brain
GTEX-139T6-1526-SM-5P9G6	SRR1455413	Prostate	Prostate	non-brain
GTEX-ZT9X-0226-SM-51MT2	SRR1455436	Thyroid	Thyroid	non-brain
GTEX-1192X-0226-SM-5H12D	SRR1455460	Skin	Skin - Sun Exposed (Lower leg)	non-brain
GTEX-13IVO-0726-SM-5LZYV	SRR1455482	Skin	Skin - Not Sun Exposed (Suprapubic)	non-brain
GTEX-ZGAY-0226-SM-4WWAL	SRR1455503	Heart	Heart - Atrial Appendage	non-brain
GTEX-14A5H-0326-SM-5RQIB	SRR1455525	Muscle	Muscle - Skeletal	non-brain
GTEX-14DAQ-2326-SM-5S2QX	SRR1455545	Vagina	Vagina	non-brain
GTEX-139D8-2326-SM-5IFGE	SRR1455565	Stomach	Stomach	non-brain
GTEX-ZYFG-1426-SM-5GICS	SRR1455586	Adipose Tissue	Adipose - Visceral (Omentum)	non-brain
GTEX-ZF29-0426-SM-4WKFN	SRR1455607	Heart	Heart - Atrial Appendage	non-brain
GTEX-ZAB4-1726-SM-5HL8C	SRR1455631	Pancreas	Pancreas	non-brain
GTEX-ZTPG-1426-SM-51MT3	SRR1455653	Liver	Liver	non-brain
GTEX-145MI-0011-R8b-SM-5PNZ9	SRR1455677	Brain	Brain - Hypothalamus	brain
GTEX-ZVT3-0011-R6a-SM-51MSU	SRR1455698	Brain	Brain - Nucleus accumbens (basal ganglia)	brain
GTEX-11DXY-3026-SM-5N9CB	SRR1455722	Pituitary	Pituitary	non-brain
GTEX-11GS4-1826-SM-5HL4T	SRR1455741	Colon	Colon - Sigmoid	non-brain
GTEX-11ZUS-1226-SM-5FQU8	SRR1455761	Nerve	Nerve - Tibial	non-brain
GTEX-Y5LM-0526-SM-4V6G3	SRR1455783	Pancreas	Pancreas	non-brain
GTEX-YFC4-1426-SM-5IFJG	SRR1455807	Breast	Breast - Mammary Tissue	non-brain
GTEX-13FTW-0126-SM-5IJED	SRR1455825	Adrenal Gland	Adrenal Gland	non-brain
GTEX-11EM3-0426-SM-5N9BZ	SRR1455842	Heart	Heart - Atrial Appendage	non-brain
GTEX-QMRM-1626-SM-4R1KV	SRR1455861	Breast	Breast - Mammary Tissue	non-brain
GTEX-Y5V5-0926-SM-4VBPZ	SRR1455878	Liver	Liver	non-brain
GTEX-ZYFC-0826-SM-5E44K	SRR1455902	Breast	Breast - Mammary Tissue	non-brain
GTEX-12WSE-0011-R10b-SM-5P9JV	SRR1455925	Brain	Brain - Frontal Cortex (BA9)	brain
GTEX-ZAB4-0126-SM-5CVMG	SRR1455946	Testis	Testis	non-brain
GTEX-Y8LW-1426-SM-5RQJJ	SRR1455969	Vagina	Vagina	non-brain
GTEX-145MO-1526-SM-5QGQC	SRR1455989	Esophagus	Esophagus - Muscularis	non-brain
GTEX-14753-2426-SM-5LU8U	SRR1456010	Breast	Breast - Mammary Tissue	non-brain
GTEX-145MI-0326-SM-5Q5EV	SRR1456027	Muscle	Muscle - Skeletal	non-brain
GTEX-YECK-1926-SM-4W21H	SRR1456051	Liver	Liver	non-brain
GTEX-13VXU-1926-SM-5LU5J	SRR1456075	Blood Vessel	Artery - Coronary	non-brain
GTEX-145MH-2726-SM-5QGQ6	SRR1456093	Colon	Colon - Sigmoid	non-brain
GTEX-X4EO-1026-SM-4QARP	SRR1456114	Blood Vessel	Artery - Aorta	non-brain
GTEX-12WSK-1026-SM-5CVNR	SRR1456138	Adipose Tissue	Adipose - Visceral (Omentum)	non-brain
GTEX-ZE9C-0726-SM-4WKGA	SRR1456161	Blood Vessel	Artery - Aorta	non-brain
GTEX-ZVP2-0226-SM-57WBD	SRR1456185	Adipose Tissue	Adipose - Visceral (Omentum)	non-brain
GTEX-13CF3-0926-SM-5LZZC	SRR1456208	Thyroid	Thyroid	non-brain
GTEX-13OVI-1326-SM-5IJBO	SRR1456229	Adipose Tissue	Adipose - Subcutaneous	non-brain
GTEX-13X6I-2726-SM-5Q5ET	SRR1456250	Colon	Colon - Sigmoid	non-brain
GTEX-14C5O-1426-SM-5RQI8	SRR1456274	Blood Vessel	Artery - Coronary	non-brain
GTEX-14BIM-0011-R4b-SM-5S2RK	SRR1456294	Brain	Brain - Amygdala	brain
GTEX-132NY-2026-SM-5L3FM	SRR1456314	Esophagus	Esophagus - Gastroesophageal Junction	non-brain
GTEX-13FHP-0011-R5b-SM-5LZY2	SRR1456333	Brain	Brain - Caudate (basal ganglia)	brain
GTEX-ZYVF-0326-SM-5GIES	SRR1456354	Vagina	Vagina	non-brain
GTEX-WHPG-0926-SM-4M1XY	SRR1456375	Blood Vessel	Artery - Aorta	non-brain
GTEX-14AS3-2326-SM-5S2NZ	SRR1456401	Blood Vessel	Artery - Tibial	non-brain
GTEX-11I78-1526-SM-5A5K7	SRR1456423	Esophagus	Esophagus - Mucosa	non-brain
GTEX-Y3IK-2726-SM-4WWDV	SRR1456446	Nerve	Nerve - Tibial	non-brain
GTEX-ZF2S-1726-SM-57WFT	SRR1456469	Small Intestine	Small Intestine - Terminal Ileum	non-brain
GTEX-11TUW-2426-SM-5EQKB	SRR1456492	Salivary Gland	Minor Salivary Gland	non-brain
GTEX-13G51-3126-SM-5IJG7	SRR1456514	Brain	Brain - Cerebellum	brain
GTEX-13OVH-2926-SM-5IJFH	SRR1456531	Brain	Brain - Cerebellum	brain
GTEX-ZTX8-1026-SM-5EGHD	SRR1456548	Prostate	Prostate	non-brain
GTEX-ZEX8-0326-SM-4WKGS	SRR1456567	Heart	Heart - Atrial Appendage	non-brain
GTEX-11P82-0226-SM-5HL4O	SRR1456591	Thyroid	Thyroid	non-brain
GTEX-13111-1326-SM-5GCNO	SRR1456611	Prostate	Prostate	non-brain
GTEX-12WSD-2926-SM-5LZUH	SRR1456634	Vagina	Vagina	non-brain
GTEX-13SLX-0126-SM-5S2MM	SRR1456652	Nerve	Nerve - Tibial	non-brain
GTEX-13OW8-2326-SM-5L3I9	SRR1456674	Esophagus	Esophagus - Mucosa	non-brain
GTEX-131XE-0526-SM-5K7YT	SRR1456693	Heart	Heart - Atrial Appendage	non-brain
GTEX-ZC5H-1726-SM-5HL7X	SRR1456711	Kidney	Kidney - Cortex	non-brain
GTEX-11NV4-1726-SM-5N9FC	SRR1456733	Testis	Testis	non-brain
GTEX-139UC-3026-SM-5IJE4	SRR1456754	Pituitary	Pituitary	non-brain
GTEX-ZLV1-1326-SM-4WWER	SRR1456771	Colon	Colon - Sigmoid	non-brain
GTEX-13X6J-1626-SM-5Q5CV	SRR1456794	Esophagus	Esophagus - Muscularis	non-brain
GTEX-12WSN-1326-SM-5GCNT	SRR1456818	Breast	Breast - Mammary Tissue	non-brain
GTEX-13CF2-0011-R11b-SM-5LZXO	SRR1456841	Brain	Brain - Cerebellar Hemisphere	brain
GTEX-13PVQ-1426-SM-5J1O4	SRR1456862	Blood Vessel	Artery - Aorta	non-brain
GTEX-11PRG-0626-SM-5BC56	SRR1456881	Adipose Tissue	Adipose - Subcutaneous	non-brain
GTEX-13IVO-0011-R11b-SM-5LZXQ	SRR1456903	Brain	Brain - Cerebellar Hemisphere	brain
GTEX-PLZ5-0926-SM-4RGM9	SRR1456924	Esophagus	Esophagus - Mucosa	non-brain
GTEX-12ZZZ-0011-R6b-SM-5EQ5B	SRR1456950	Brain	Brain - Nucleus accumbens (basal ganglia)	brain
GTEX-14BIN-2726-SM-5RQIE	SRR1456971	Esophagus	Esophagus - Mucosa	non-brain
GTEX-W5WG-0626-SM-4SOID	SRR1456991	Spleen	Spleen	non-brain
GTEX-14ASI-0326-SM-5S2VH	SRR1457015	Nerve	Nerve - Tibial	non-brain
GTEX-13N11-0726-SM-5L3DP	SRR1457039	Heart	Heart - Atrial Appendage	non-brain
GTEX-ZXES-1126-SM-5GZXN	SRR1457058	Esophagus	Esophagus - Mucosa	non-brain
GTEX-12BJ1-2126-SM-5BC5O	SRR1457080	Colon	Colon - Transverse	non-brain
GTEX-ZZ64-1726-SM-5GZYB	SRR1457126	Skin	Skin - Sun Exposed (Lower leg)	non-brain
GTEX-WHSB-2126-SM-4M1XF	SRR1457148	Testis	Testis	non-brain
GTEX-ZXG5-0126-SM-5GIEU	SRR1457176	Skin	Skin - Sun Exposed (Lower leg)	non-brain
GTEX-RTLS-0626-SM-5SI7Z	SRR1457197	Thyroid	Thyroid	non-brain
GTEX-ZDXO-0011-R5a-SM-4WKG5	SRR1457221	Brain	Brain - Caudate (basal ganglia)	brain
GTEX-ZVE2-1226-SM-5NQ8R	SRR1457245	Breast	Breast - Mammary Tissue	non-brain
GTEX-13SLW-0626-SM-5Q5ER	SRR1457267	Skin	Skin - Not Sun Exposed (Suprapubic)	non-brain
GTEX-139TS-0005-SM-5NQC1	SRR1457291	Blood	Whole Blood	non-brain
GTEX-12696-0005-SM-5LZYS	SRR1457315	Blood	Whole Blood	non-brain
GTEX-13FHO-2726-SM-5K7VG	SRR1457336	Colon	Colon - Sigmoid	non-brain
GTEX-131XH-2426-SM-5PNZ6	SRR1457354	Blood Vessel	Artery - Tibial	non-brain
GTEX-11O72-0006-SM-5O9DB	SRR1457375	Blood	Whole Blood	non-brain
GTEX-13CF3-0006-SM-5N9ED	SRR1457397	Blood	Whole Blood	non-brain
GTEX-13NZA-0011-R11b-SM-5KM4W	SRR1457418	Brain	Brain - Cerebellar Hemisphere	brain
GTEX-ZVP2-1626-SM-5GU5D	SRR1457437	Stomach	Stomach	non-brain
GTEX-1399S-1326-SM-5P9GH	SRR1457459	Esophagus	Esophagus - Mucosa	non-brain
GTEX-13JUV-0011-R10b-SM-5LZXR	SRR1457482	Brain	Brain - Frontal Cortex (BA9)	brain
GTEX-14753-0011-R10b-SM-5S2WE	SRR1457503	Brain	Brain - Frontal Cortex (BA9)	brain
GTEX-WK11-1126-SM-4OOSJ	SRR1457527	Esophagus	Esophagus - Muscularis	non-brain
GTEX-ZE7O-0011-R7a-SM-57WCU	SRR1457551	Brain	Brain - Putamen (basal ganglia)	brain
GTEX-ZXES-0005-SM-57WCB	SRR1457574	Blood	Whole Blood	non-brain
GTEX-12WSD-0011-R7b-SM-5PNWE	SRR1457597	Brain	Brain - Putamen (basal ganglia)	brain
GTEX-13PVQ-0626-SM-5LU47	SRR1457619	Skin	Skin - Not Sun Exposed (Suprapubic)	non-brain
GTEX-WK11-0326-SM-4OOS6	SRR1457637	Testis	Testis	non-brain
GTEX-13FLW-2126-SM-5N9FD	SRR1457661	Testis	Testis	non-brain
GTEX-12WSL-0426-SM-5GCNX	SRR1457682	Pancreas	Pancreas	non-brain
GTEX-12WSM-1726-SM-5BC6J	SRR1457705	Breast	Breast - Mammary Tissue	non-brain
GTEX-132QS-0926-SM-5P9GB	SRR1457727	Pancreas	Pancreas	non-brain
GTEX-13N1W-0726-SM-5MR57	SRR1457750	Lung	Lung	non-brain
GTEX-13YAN-1326-SM-5Q5F1	SRR1457768	Heart	Heart - Left Ventricle	non-brain
GTEX-14BIM-2626-SM-5S2OF	SRR1457792	Blood Vessel	Artery - Aorta	non-brain
GTEX-13G51-2926-SM-5IJDL	SRR1457814	Blood Vessel	Artery - Tibial	non-brain
GTEX-13PDP-0126-SM-5L3HD	SRR1457835	Skin	Skin - Sun Exposed (Lower leg)	non-brain
GTEX-13OW8-1226-SM-5K7XD	SRR1457854	Adipose Tissue	Adipose - Subcutaneous	non-brain
GTEX-ZAB5-0126-SM-5CVMT	SRR1457872	Heart	Heart - Atrial Appendage	non-brain
GTEX-Y114-0626-SM-4TT98	SRR1457925	Thyroid	Thyroid	non-brain
GTEX-ZP4G-0826-SM-4WWF3	SRR1457949	Vagina	Vagina	non-brain
GTEX-ZAK1-0726-SM-5HL8Q	SRR1457972	Thyroid	Thyroid	non-brain
GTEX-1399S-0826-SM-5KM23	SRR1458026	Heart	Heart - Atrial Appendage	non-brain
GTEX-12WSA-0011-R7b-SM-5GU5U	SRR1458044	Brain	Brain - Putamen (basal ganglia)	brain
GTEX-147JS-0126-SM-5S2TW	SRR1458066	Testis	Testis	non-brain
GTEX-ZQG8-0726-SM-5P9H9	SRR1458090	Breast	Breast - Mammary Tissue	non-brain
GTEX-132AR-0226-SM-5IJBE	SRR1458113	Adipose Tissue	Adipose - Subcutaneous	non-brain
GTEX-RNOR-0011-R1A-SM-5SI8F	SRR1458134	Brain	Brain - Hippocampus	brain
GTEX-ZA64-0626-SM-5HL9O	SRR1458158	Esophagus	Esophagus - Mucosa	non-brain
GTEX-13FXS-0011-R2b-SM-5K7XX	SRR1458180	Brain	Brain - Substantia nigra	brain
GTEX-ZY6K-1526-SM-5GZXE	SRR1458198	Prostate	Prostate	non-brain
GTEX-ZVT2-2426-SM-57WCQ	SRR1458220	Muscle	Muscle - Skeletal	non-brain
GTEX-X4XY-1526-SM-4QASE	SRR1458243	Blood Vessel	Artery - Aorta	non-brain
GTEX-ZT9W-2726-SM-57WG8	SRR1458267	Blood Vessel	Artery - Tibial	non-brain
GTEX-13PVQ-0226-SM-5SIBG	SRR1458290	Adipose Tissue	Adipose - Subcutaneous	non-brain
GTEX-1313W-1026-SM-5EQ5I	SRR1458314	Blood Vessel	Artery - Aorta	non-brain
GTEX-XMD2-0926-SM-4WWEF	SRR1458335	Breast	Breast - Mammary Tissue	non-brain
GTEX-11DXX-0326-SM-5PNWC	SRR1458358	Heart	Heart - Left Ventricle	non-brain
GTEX-14E6C-2226-SM-5QGQG	SRR1458380	Colon	Colon - Sigmoid	non-brain
GTEX-YJ8O-1126-SM-5P9IS	SRR1458401	Uterus	Uterus	non-brain
GTEX-YJ89-0011-R11a-SM-4SOKA	SRR1458422	Brain	Brain - Cerebellar Hemisphere	brain
GTEX-13O21-3026-SM-5J2NI	SRR1458447	Lung	Lung	non-brain
GTEX-13FTX-0726-SM-5N9BI	SRR1458465	Stomach	Stomach	non-brain
GTEX-ZLFU-0326-SM-4WWBK	SRR1458484	Heart	Heart - Atrial Appendage	non-brain
GTEX-ZVP2-0426-SM-57WC2	SRR1458506	Thyroid	Thyroid	non-brain
GTEX-ZYFD-2226-SM-5E43P	SRR1458529	Colon	Colon - Sigmoid	non-brain
GTEX-ZXG5-1626-SM-59HJK	SRR1458552	Adipose Tissue	Adipose - Visceral (Omentum)	non-brain
GTEX-13PL7-2526-SM-5IFGR	SRR1458574	Colon	Colon - Transverse	non-brain
GTEX-14BIL-0011-R9a-SM-5SI7A	SRR1458595	Brain	Brain - Spinal cord (cervical c-1)	brain
GTEX-XK95-2726-SM-4V6G6	SRR1458619	Testis	Testis	non-brain
GTEX-13O3Q-2826-SM-5KM2N	SRR1458643	Salivary Gland	Minor Salivary Gland	non-brain
GTEX-ZYVF-0626-SM-5E43Q	SRR1458683	Muscle	Muscle - Skeletal	non-brain
GTEX-13VXU-0006-SM-5N9FF	SRR1458706	Blood	Whole Blood	non-brain
GTEX-13O3P-1226-SM-5J2O8	SRR1458727	Esophagus	Esophagus - Mucosa	non-brain
GTEX-X4EO-2426-SM-4QASD	SRR1458745	Ovary	Ovary	non-brain
GTEX-13OVI-1826-SM-5IFFT	SRR1458789	Stomach	Stomach	non-brain
GTEX-13IVO-0011-R6b-SM-5K7X9	SRR1458810	Brain	Brain - Nucleus accumbens (basal ganglia)	brain
GTEX-145ME-1326-SM-5O98Q	SRR1458828	Uterus	Uterus	non-brain
GTEX-1399S-2726-SM-5KM22	SRR1458852	Muscle	Muscle - Skeletal	non-brain
GTEX-14AS3-1326-SM-5RQJE	SRR1458870	Ovary	Ovary	non-brain
GTEX-ZUA1-0126-SM-5GU76	SRR1458890	Skin	Skin - Sun Exposed (Lower leg)	non-brain
GTEX-11EM3-0826-SM-5N9CC	SRR1458912	Esophagus	Esophagus - Mucosa	non-brain
GTEX-WOFM-0526-SM-4OOS2	SRR1458931	Esophagus	Esophagus - Muscularis	non-brain
GTEX-1399Q-2826-SM-5IJEZ	SRR1458955	Testis	Testis	non-brain
GTEX-117YW-0326-SM-5N9CY	SRR1458973	Heart	Heart - Left Ventricle	non-brain
GTEX-YFCO-1026-SM-5LU9S	SRR1458992	Pancreas	Pancreas	non-brain
GTEX-ZT9W-0005-SM-4YCEG	SRR1459009	Blood	Whole Blood	non-brain
GTEX-11DXW-1026-SM-5H11K	SRR1459033	Brain	Brain - Cerebellum	brain
GTEX-12WSH-0126-SM-5GCO3	SRR1459055	Lung	Lung	non-brain
GTEX-14A5I-2726-SM-5SIB3	SRR1459101	Vagina	Vagina	non-brain
GTEX-ZAJG-0526-SM-5S2MT	SRR1459125	Muscle	Muscle - Skeletal	non-brain
GTEX-ZAJG-2826-SM-5HL8D	SRR1459147	Uterus	Uterus	non-brain
GTEX-12696-0126-SM-5EQ4L	SRR1459169	Skin	Skin - Not Sun Exposed (Suprapubic)	non-brain
GTEX-145MO-0426-SM-5QGP6	SRR1459190	Adipose Tissue	Adipose - Subcutaneous	non-brain
GTEX-145LS-0011-R2a-SM-5PNZI	SRR1459211	Brain	Brain - Substantia nigra	brain
GTEX-WVLH-2626-SM-4MVNV	SRR1459232	Testis	Testis	non-brain
GTEX-Y111-0126-SM-4SOIV	SRR1459256	Skin	Skin - Sun Exposed (Lower leg)	non-brain
GTEX-13RTJ-2426-SM-5S2Q2	SRR1459280	Skin	Skin - Sun Exposed (Lower leg)	non-brain
GTEX-WHPG-1626-SM-4M1ZL	SRR1459324	Colon	Colon - Sigmoid	non-brain
GTEX-13CZV-0011-R4b-SM-5J2NY	SRR1459423	Brain	Brain - Amygdala	brain
GTEX-145MH-3026-SM-5Q5DZ	SRR1459441	Brain	Brain - Cortex	brain
GTEX-YFCO-1626-SM-4W1Z3	SRR1459465	Prostate	Prostate	non-brain
GTEX-YFC4-0826-SM-5CVM1	SRR1459519	Nerve	Nerve - Tibial	non-brain
GTEX-13FHP-0426-SM-5J1O5	SRR1459542	Blood Vessel	Artery - Tibial	non-brain
GTEX-ZVTK-0326-SM-51MRR	SRR1459561	Breast	Breast - Mammary Tissue	non-brain
GTEX-ZV68-0011-R2a-SM-4YCDK	SRR1459585	Brain	Brain - Substantia nigra	brain
GTEX-ZVT2-1226-SM-5GU5H	SRR1459609	Esophagus	Esophagus - Muscularis	non-brain
GTEX-14E6E-2226-SM-5SI6F	SRR1459631	Nerve	Nerve - Tibial	non-brain
GTEX-12ZZX-0011-R2a-SM-5EGLG	SRR1459655	Brain	Brain - Substantia nigra	brain
GTEX-YB5K-0326-SM-5IFJQ	SRR1459679	Blood Vessel	Artery - Aorta	non-brain
GTEX-12WSC-0826-SM-5EQ5Q	SRR1459697	Thyroid	Thyroid	non-brain
GTEX-131XH-0011-R3b-SM-5DUWM	SRR1459718	Brain	Brain - Anterior cingulate cortex (BA24)	brain
GTEX-12WSA-0005-SM-5O9BM	SRR1459739	Blood	Whole Blood	non-brain
GTEX-ZE7O-3026-SM-51MS4	SRR1459761	Stomach	Stomach	non-brain
GTEX-13OW8-2426-SM-5L3ID	SRR1459785	Esophagus	Esophagus - Gastroesophageal Junction	non-brain
GTEX-13SLX-3126-SM-5S2Q5	SRR1459804	Brain	Brain - Cortex	brain
GTEX-145MO-1426-SM-5Q5BS	SRR1459824	Esophagus	Esophagus - Mucosa	non-brain
GTEX-12126-0626-SM-5Q5AQ	SRR1459845	Nerve	Nerve - Tibial	non-brain
GTEX-ZA64-1526-SM-5CVMD	SRR1459866	Breast	Breast - Mammary Tissue	non-brain
GTEX-WRHK-0626-SM-4MVOE	SRR1459889	Stomach	Stomach	non-brain
GTEX-12WSN-0006-SM-5NQAP	SRR1459913	Blood	Whole Blood	non-brain
GTEX-13OVJ-0226-SM-5L3GK	SRR1459937	Muscle	Muscle - Skeletal	non-brain
GTEX-ZVZQ-0726-SM-51MR3	SRR1459956	Heart	Heart - Atrial Appendage	non-brain
GTEX-13QJC-2326-SM-5Q5CD	SRR1459980	Salivary Gland	Minor Salivary Gland	non-brain
GTEX-ZQG8-0326-SM-51MSE	SRR1460001	Lung	Lung	non-brain
GTEX-Y8E4-0526-SM-4V6GC	SRR1460025	Lung	Lung	non-brain
GTEX-WVLH-1526-SM-4MVOC	SRR1460049	Esophagus	Esophagus - Gastroesophageal Junction	non-brain
GTEX-1211K-0626-SM-5FQUZ	SRR1460073	Heart	Heart - Left Ventricle	non-brain
GTEX-ZQG8-2526-SM-57WEQ	SRR1460095	Small Intestine	Small Intestine - Terminal Ileum	non-brain
GTEX-ZDTT-0726-SM-4WKFK	SRR1460124	Heart	Heart - Left Ventricle	non-brain
GTEX-ZV6S-1326-SM-59HJA	SRR1460148	Vagina	Vagina	non-brain
GTEX-13FTY-0011-R11a-SM-5IJEA	SRR1460170	Brain	Brain - Cerebellar Hemisphere	brain
GTEX-13PVR-2726-SM-5SI6H	SRR1460187	Blood Vessel	Artery - Tibial	non-brain
GTEX-13RTK-0626-SM-5Q5EK	SRR1460211	Esophagus	Esophagus - Muscularis	non-brain
GTEX-ZTX8-0626-SM-59HKC	SRR1460235	Thyroid	Thyroid	non-brain
GTEX-ZYFC-0226-SM-5NQ75	SRR1460257	Skin	Skin - Sun Exposed (Lower leg)	non-brain
GTEX-QLQ7-1426-SM-4R1JX	SRR1460279	Testis	Testis	non-brain
GTEX-12ZZZ-0726-SM-5GCNZ	SRR1460296	Skin	Skin - Not Sun Exposed (Suprapubic)	non-brain
GTEX-145MF-0526-SM-5LUA6	SRR1460320	Adipose Tissue	Adipose - Subcutaneous	non-brain
GTEX-WH7G-2126-SM-4M1XU	SRR1460337	Salivary Gland	Minor Salivary Gland	non-brain
GTEX-YECK-0426-SM-4W1Z5	SRR1460363	Nerve	Nerve - Tibial	non-brain
GTEX-145LT-0626-SM-5O99E	SRR1460409	Prostate	Prostate	non-brain
GTEX-ZTPG-0926-SM-5O99H	SRR1460433	Lung	Lung	non-brain
GTEX-13OW6-1726-SM-5IJGI	SRR1464209	Adrenal Gland	Adrenal Gland	non-brain
GTEX-WQUQ-2126-SM-4OOSO	SRR1464226	Pancreas	Pancreas	non-brain
GTEX-Z9EW-1826-SM-5CVMA	SRR1464258	Adipose Tissue	Adipose - Subcutaneous	non-brain
GTEX-YFC4-0426-SM-4TT3J	SRR1464281	Heart	Heart - Atrial Appendage	non-brain
GTEX-11NUK-3026-SM-5986K	SRR1464305	Brain	Brain - Cerebellum	brain
GTEX-Z93S-0011-R8a-SM-4RGNL	SRR1464327	Brain	Brain - Hypothalamus	brain
GTEX-147GR-0726-SM-5S2PL	SRR1464353	Thyroid	Thyroid	non-brain
GTEX-12WSM-0011-R10a-SM-5DUWV	SRR1464373	Brain	Brain - Frontal Cortex (BA9)	brain
GTEX-13OW6-0126-SM-5IJGM	SRR1464394	Testis	Testis	non-brain
GTEX-13QJC-0011-R9b-SM-5PNX3	SRR1464411	Brain	Brain - Spinal cord (cervical c-1)	brain
GTEX-13OVI-2026-SM-5J1MU	SRR1464432	Colon	Colon - Transverse	non-brain
GTEX-11PRG-2926-SM-5987A	SRR1464451	Brain	Brain - Cortex	brain
GTEX-13QIC-2026-SM-5N9G9	SRR1464473	Esophagus	Esophagus - Gastroesophageal Junction	non-brain
GTEX-ZV6S-0726-SM-57WFY	SRR1464494	Esophagus	Esophagus - Gastroesophageal Junction	non-brain
GTEX-13NZA-1126-SM-5MR4K	SRR1464517	Blood Vessel	Artery - Coronary	non-brain
GTEX-Y3IK-1026-SM-51MR7	SRR1464535	Heart	Heart - Atrial Appendage	non-brain
GTEX-YECK-1626-SM-5IFHQ	SRR1464559	Esophagus	Esophagus - Mucosa	non-brain
GTEX-ZQUD-2026-SM-51MSM	SRR1464577	Testis	Testis	non-brain
GTEX-145LV-2326-SM-5LU8Z	SRR1464601	Muscle	Muscle - Skeletal	non-brain
GTEX-12ZZX-0005-SM-5O9A9	SRR1464618	Blood	Whole Blood	non-brain
GTEX-13N1W-1226-SM-5K7UM	SRR1464642	Adipose Tissue	Adipose - Visceral (Omentum)	non-brain
GTEX-131YS-2026-SM-5P9J8	SRR1464660	Adrenal Gland	Adrenal Gland	non-brain
GTEX-146FH-0526-SM-5QGQ3	SRR1464681	Muscle	Muscle - Skeletal	non-brain
GTEX-Y8E4-1626-SM-5S2MW	SRR1464702	Breast	Breast - Mammary Tissue	non-brain
GTEX-ZPU1-0226-SM-4WWC9	SRR1464724	Pancreas	Pancreas	non-brain
GTEX-11GS4-0226-SM-5HL77	SRR1464746	Skin	Skin - Not Sun Exposed (Suprapubic)	non-brain
GTEX-14BMV-0226-SM-5S2N2	SRR1464766	Adipose Tissue	Adipose - Subcutaneous	non-brain
GTEX-145LT-0726-SM-5S2VM	SRR1464788	Breast	Breast - Mammary Tissue	non-brain
GTEX-11WQK-2526-SM-5CVL8	SRR1464812	Colon	Colon - Sigmoid	non-brain
GTEX-11EI6-0005-SM-5N9GN	SRR1464835	Blood	Whole Blood	non-brain
GTEX-YB5K-0726-SM-5LU8R	SRR1464880	Esophagus	Esophagus - Muscularis	non-brain
GTEX-131XG-1826-SM-5LZV4	SRR1464897	Colon	Colon - Transverse	non-brain
GTEX-ZVT3-0526-SM-5GIE9	SRR1464915	Muscle	Muscle - Skeletal	non-brain
GTEX-Y8LW-0526-SM-4VDS7	SRR1464936	Esophagus	Esophagus - Gastroesophageal Junction	non-brain
GTEX-ZDYS-1326-SM-5IJFF	SRR1464960	Testis	Testis	non-brain
GTEX-13S7M-0426-SM-5S2US	SRR1464977	Nerve	Nerve - Tibial	non-brain
GTEX-131YS-0226-SM-5IJEH	SRR1465001	Adipose Tissue	Adipose - Subcutaneous	non-brain
GTEX-1477Z-0005-SM-5PNWD	SRR1465018	Blood	Whole Blood	non-brain
GTEX-ZY6K-0126-SM-5SIAM	SRR1465040	Adrenal Gland	Adrenal Gland	non-brain
GTEX-WHPG-0426-SM-4M1XW	SRR1465064	Stomach	Stomach	non-brain
GTEX-12BJ1-2726-SM-5HL9M	SRR1465092	Blood Vessel	Artery - Tibial	non-brain
GTEX-139TT-0011-R6b-SM-5J2ON	SRR1465114	Brain	Brain - Nucleus accumbens (basal ganglia)	brain
GTEX-147F4-3026-SM-5Q5BJ	SRR1465132	Brain	Brain - Cerebellum	brain
GTEX-11NV4-0626-SM-5N9BR	SRR1465153	Thyroid	Thyroid	non-brain
GTEX-13N2G-2926-SM-5IJEE	SRR1465172	Pituitary	Pituitary	non-brain
GTEX-ZAKK-0526-SM-5EGHC	SRR1465189	Nerve	Nerve - Tibial	non-brain
GTEX-11UD2-0226-SM-5EQKY	SRR1465208	Skin	Skin - Sun Exposed (Lower leg)	non-brain
GTEX-13O3Q-1126-SM-5K7YK	SRR1465230	Adipose Tissue	Adipose - Visceral (Omentum)	non-brain
GTEX-13PL7-2426-SM-5J2N3	SRR1465248	Colon	Colon - Sigmoid	non-brain
GTEX-ZT9X-2126-SM-57WEV	SRR1465266	Nerve	Nerve - Tibial	non-brain
GTEX-WYJK-1826-SM-4ONDM	SRR1465289	Testis	Testis	non-brain
GTEX-ZTTD-1226-SM-51MS2	SRR1465313	Esophagus	Esophagus - Gastroesophageal Junction	non-brain
GTEX-139TS-0011-R8a-SM-5J1NP	SRR1465337	Brain	Brain - Hypothalamus	brain
GTEX-13OW6-0011-R6b-SM-5L3GR	SRR1465356	Brain	Brain - Nucleus accumbens (basal ganglia)	brain
GTEX-14E6E-1126-SM-5S2R4	SRR1465375	Prostate	Prostate	non-brain
GTEX-ZEX8-1326-SM-4WWEW	SRR1465395	Esophagus	Esophagus - Muscularis	non-brain
GTEX-1117F-2926-SM-5GZYI	SRR1465418	Skin	Skin - Not Sun Exposed (Suprapubic)	non-brain
GTEX-ZAB5-2026-SM-5L3EQ	SRR1465440	Blood Vessel	Artery - Tibial	non-brain
GTEX-13FTW-2526-SM-5IJC8	SRR1465459	Adipose Tissue	Adipose - Subcutaneous	non-brain
GTEX-12696-2226-SM-5EQ65	SRR1465480	Prostate	Prostate	non-brain
GTEX-13N2G-1226-SM-5IJCI	SRR1465522	Esophagus	Esophagus - Mucosa	non-brain
GTEX-11ZTT-0626-SM-5EQLM	SRR1465543	Lung	Lung	non-brain
GTEX-11ZUS-0626-SM-59885	SRR1465565	Skin	Skin - Sun Exposed (Lower leg)	non-brain
GTEX-145MO-1226-SM-5QGPC	SRR1465587	Blood Vessel	Artery - Aorta	non-brain
GTEX-YFC4-0326-SM-4TT3U	SRR1465608	Blood Vessel	Artery - Aorta	non-brain
GTEX-117YW-2926-SM-5GIEQ	SRR1465632	Brain	Brain - Cortex	brain
GTEX-12ZZZ-0926-SM-5N9EQ	SRR1465653	Adrenal Gland	Adrenal Gland	non-brain
GTEX-13O1R-1826-SM-5KM3B	SRR1465674	Pancreas	Pancreas	non-brain
GTEX-13OW5-2226-SM-5L3HC	SRR1465693	Breast	Breast - Mammary Tissue	non-brain
GTEX-147JS-0006-SM-5NQ7K	SRR1465712	Blood	Whole Blood	non-brain
GTEX-TMKS-0005-SM-5SI7W	SRR1465734	Blood	Whole Blood	non-brain
GTEX-11PRG-0726-SM-5EGL1	SRR1465758	Skin	Skin - Not Sun Exposed (Suprapubic)	non-brain
GTEX-11DXZ-1326-SM-5H11X	SRR1465782	Small Intestine	Small Intestine - Terminal Ileum	non-brain
GTEX-ZPCL-1326-SM-57WFN	SRR1465824	Esophagus	Esophagus - Gastroesophageal Junction	non-brain
GTEX-13VXT-0826-SM-5SIAP	SRR1465847	Blood Vessel	Artery - Aorta	non-brain
GTEX-11TTK-1926-SM-5PNW8	SRR1465871	Kidney	Kidney - Cortex	non-brain
GTEX-YJ89-0226-SM-4TT3Y	SRR1465893	Adipose Tissue	Adipose - Subcutaneous	non-brain
GTEX-11OC5-0726-SM-5P9JK	SRR1465917	Brain	Brain - Cortex	brain
GTEX-139T6-1226-SM-5IFFC	SRR1465938	Testis	Testis	non-brain
GTEX-12ZZW-0426-SM-5GCO9	SRR1465983	Blood Vessel	Artery - Tibial	non-brain
GTEX-131XE-1126-SM-5EGHW	SRR1466006	Spleen	Spleen	non-brain
GTEX-12WSJ-0826-SM-5PNWV	SRR1466025	Esophagus	Esophagus - Gastroesophageal Junction	non-brain
GTEX-11GSP-2826-SM-5A5LK	SRR1466046	Nerve	Nerve - Tibial	non-brain
GTEX-14ABY-0011-R7b-SM-5PNWS	SRR1466069	Brain	Brain - Putamen (basal ganglia)	brain
GTEX-139UW-2326-SM-5KM1Y	SRR1466091	Colon	Colon - Sigmoid	non-brain
GTEX-13U4I-0826-SM-5SIBD	SRR1466109	Heart	Heart - Left Ventricle	non-brain
GTEX-13O3Q-2526-SM-5IJC4	SRR1466133	Blood Vessel	Artery - Tibial	non-brain
GTEX-ZXES-1826-SM-5E43S	SRR1466154	Skin	Skin - Sun Exposed (Lower leg)	non-brain
GTEX-147F4-0826-SM-5QGRB	SRR1466177	Thyroid	Thyroid	non-brain
GTEX-11TT1-2626-SM-5EGL2	SRR1466198	Nerve	Nerve - Tibial	non-brain
GTEX-13N11-0326-SM-5LUA3	SRR1466222	Lung	Lung	non-brain
GTEX-1269C-0126-SM-5EQ5L	SRR1466239	Skin	Skin - Not Sun Exposed (Suprapubic)	non-brain
GTEX-ZDTT-2026-SM-5K7TY	SRR1466260	Testis	Testis	non-brain
GTEX-1399U-1926-SM-5IFH7	SRR1466278	Colon	Colon - Transverse	non-brain
GTEX-ZV68-0926-SM-59HK7	SRR1466299	Esophagus	Esophagus - Mucosa	non-brain
GTEX-QLQ7-0626-SM-4R1JT	SRR1466321	Pancreas	Pancreas	non-brain
GTEX-13PDP-1026-SM-5L3FA	SRR1466338	Thyroid	Thyroid	non-brain
GTEX-13PVQ-2926-SM-5L3HJ	SRR1466357	Brain	Brain - Cerebellum	brain
GTEX-ZP4G-0126-SM-4YCE3	SRR1466376	Adrenal Gland	Adrenal Gland	non-brain
GTEX-132AR-0726-SM-5EQ6J	SRR1466400	Blood Vessel	Artery - Tibial	non-brain
GTEX-YEC4-2526-SM-4W1Z2	SRR1466421	Nerve	Nerve - Tibial	non-brain
GTEX-Y5LM-0126-SM-4VBRL	SRR1466445	Adrenal Gland	Adrenal Gland	non-brain
GTEX-1399U-1726-SM-5P9J4	SRR1466469	Ovary	Ovary	non-brain
GTEX-12WSG-2026-SM-5FQUU	SRR1466490	Stomach	Stomach	non-brain
GTEX-131XG-2326-SM-5HL8F	SRR1466512	Muscle	Muscle - Skeletal	non-brain
GTEX-YFCO-1126-SM-5S2N9	SRR1466534	Adipose Tissue	Adipose - Visceral (Omentum)	non-brain
GTEX-14ICK-0006-SM-5NQB5	SRR1466556	Blood	Whole Blood	non-brain
GTEX-1399R-2426-SM-5IJFC	SRR1466580	Nerve	Nerve - Tibial	non-brain
GTEX-ZAB4-2226-SM-5HL97	SRR1466597	Colon	Colon - Transverse	non-brain
GTEX-11O72-0426-SM-5BC5B	SRR1466619	Blood Vessel	Artery - Tibial	non-brain
GTEX-Y8DK-0011-R5B-SM-4RTW6	SRR1466641	Brain	Brain - Caudate (basal ganglia)	brain
GTEX-WYVS-0226-SM-4ONDK	SRR1466663	Adrenal Gland	Adrenal Gland	non-brain
GTEX-Z93S-2426-SM-5HL8N	SRR1466687	Colon	Colon - Transverse	non-brain
GTEX-13NYS-0526-SM-5J1OF	SRR1466709	Blood Vessel	Artery - Tibial	non-brain
GTEX-144GN-1226-SM-5O991	SRR1466728	Stomach	Stomach	non-brain
GTEX-13D11-1426-SM-5K7Y9	SRR1466752	Blood Vessel	Artery - Aorta	non-brain
GTEX-11EI6-2626-SM-5PNVT	SRR1466770	Colon	Colon - Sigmoid	non-brain
GTEX-11I78-0226-SM-5HL6R	SRR1466792	Adipose Tissue	Adipose - Visceral (Omentum)	non-brain
GTEX-13O21-0626-SM-5IJDI	SRR1466812	Esophagus	Esophagus - Mucosa	non-brain
GTEX-13JVG-3226-SM-5IJGJ	SRR1466833	Brain	Brain - Cerebellum	brain
GTEX-13FXS-0011-R5b-SM-5LZYE	SRR1466850	Brain	Brain - Caudate (basal ganglia)	brain
GTEX-13N2G-0011-R3b-SM-5MR5G	SRR1466871	Brain	Brain - Anterior cingulate cortex (BA24)	brain
GTEX-ZDYS-0426-SM-5IJEQ	SRR1466889	Lung	Lung	non-brain
GTEX-ZVT2-0126-SM-5GIDQ	SRR1466906	Skin	Skin - Not Sun Exposed (Suprapubic)	non-brain
GTEX-14B4R-0426-SM-5Q5EI	SRR1466927	Esophagus	Esophagus - Muscularis	non-brain
GTEX-ZV7C-1326-SM-51MSH	SRR1466951	Esophagus	Esophagus - Gastroesophageal Junction	non-brain
GTEX-13N2G-0011-R7a-SM-5MR42	SRR1466975	Brain	Brain - Putamen (basal ganglia)	brain
GTEX-YJ89-3026-SM-5IFJI	SRR1466993	Brain	Brain - Cortex	brain
GTEX-YFC4-0011-R7b-SM-4V6E2	SRR1467011	Brain	Brain - Putamen (basal ganglia)	brain
GTEX-ZVZO-0526-SM-5A5LB	SRR1467035	Nerve	Nerve - Tibial	non-brain
GTEX-11WQK-0526-SM-5EQLD	SRR1467058	Skin	Skin - Sun Exposed (Lower leg)	non-brain
GTEX-ZDTT-2626-SM-5S2OP	SRR1467080	Adipose Tissue	Adipose - Subcutaneous	non-brain
GTEX-ZPCL-1026-SM-5GCOX	SRR1467102	Adipose Tissue	Adipose - Visceral (Omentum)	non-brain
GTEX-11TT1-2026-SM-5EQM8	SRR1467149	Prostate	Prostate	non-brain
GTEX-Y9LG-1526-SM-4WWDR	SRR1467171	Colon	Colon - Transverse	non-brain
GTEX-13QBU-2026-SM-5KLZB	SRR1467194	Colon	Colon - Sigmoid	non-brain
GTEX-13S7M-0011-R1b-SM-5PNZE	SRR1467212	Brain	Brain - Hippocampus	brain
GTEX-ZAJG-1226-SM-5S2MH	SRR1467233	Blood Vessel	Artery - Aorta	non-brain
GTEX-11DYG-2926-SM-5H132	SRR1467255	Brain	Brain - Cerebellum	brain
GTEX-145LT-0526-SM-5LUB2	SRR1467277	Skin	Skin - Not Sun Exposed (Suprapubic)	non-brain
GTEX-13PVQ-0011-R4a-SM-5O9CT	SRR1467294	Brain	Brain - Amygdala	brain
GTEX-Y9LG-1226-SM-4VBQA	SRR1467316	Adipose Tissue	Adipose - Visceral (Omentum)	non-brain
GTEX-12WSC-0011-R11a-SM-5GU5J	SRR1467364	Brain	Brain - Cerebellar Hemisphere	brain
GTEX-ZYFG-0726-SM-5GIDX	SRR1467386	Spleen	Spleen	non-brain
GTEX-12WS9-0006-SM-5O99W	SRR1467431	Blood	Whole Blood	non-brain
GTEX-YFC4-0011-R8a-SM-4SOK3	SRR1467455	Brain	Brain - Hypothalamus	brain
GTEX-11DXX-0626-SM-5Q5AG	SRR1467479	Lung	Lung	non-brain
GTEX-11TT1-1626-SM-5EQL7	SRR1467500	Lung	Lung	non-brain
GTEX-ZAB4-2526-SM-5HL8M	SRR1467522	Breast	Breast - Mammary Tissue	non-brain
GTEX-12ZZZ-2426-SM-5GCNN	SRR1467544	Colon	Colon - Transverse	non-brain
GTEX-11NUK-0226-SM-5A5L4	SRR1467567	Muscle	Muscle - Skeletal	non-brain
GTEX-11GSP-0011-R9b-SM-5NQ77	SRR1467590	Brain	Brain - Spinal cord (cervical c-1)	brain
GTEX-13SLW-0826-SM-5QGP7	SRR1467612	Heart	Heart - Atrial Appendage	non-brain
GTEX-YF7O-2326-101833-SM-5CVN9	SRR1467633	Skin	Skin - Sun Exposed (Lower leg)	non-brain
GTEX-145LT-1526-SM-5O98P	SRR1467656	Adipose Tissue	Adipose - Visceral (Omentum)	non-brain
GTEX-13QJ3-2726-SM-5SI6L	SRR1467680	Stomach	Stomach	non-brain
GTEX-ZUA1-1226-SM-5NQ6O	SRR1467704	Esophagus	Esophagus - Mucosa	non-brain
GTEX-1399U-1426-SM-5J1N8	SRR1467726	Esophagus	Esophagus - Gastroesophageal Junction	non-brain
GTEX-ZPIC-0726-SM-57WFM	SRR1467745	Adipose Tissue	Adipose - Visceral (Omentum)	non-brain
GTEX-13FHP-1126-SM-5IJDO	SRR1467792	Blood Vessel	Artery - Coronary	non-brain
GTEX-11ZVC-3026-SM-59HJM	SRR1467813	Brain	Brain - Cerebellum	brain
GTEX-147GR-0005-SM-5NQAO	SRR1467835	Blood	Whole Blood	non-brain
GTEX-ZDXO-0011-R6a-SM-4WWCT	SRR1467882	Brain	Brain - Nucleus accumbens (basal ganglia)	brain
GTEX-13O3P-1626-SM-5K7X3	SRR1467904	Heart	Heart - Left Ventricle	non-brain
GTEX-13U4I-1626-SM-5IFFR	SRR1467922	Spleen	Spleen	non-brain
GTEX-ZPCL-1826-SM-57WF1	SRR1467943	Colon	Colon - Transverse	non-brain
GTEX-11ZU8-2326-SM-5EQMJ	SRR1467966	Muscle	Muscle - Skeletal	non-brain
GTEX-ZQG8-0005-SM-4YCEH	SRR1468004	Blood	Whole Blood	non-brain
GTEX-XBEW-1826-SM-4RTWX	SRR1468028	Stomach	Stomach	non-brain
GTEX-YJ8O-1426-SM-5PNV9	SRR1468096	Colon	Colon - Sigmoid	non-brain
GTEX-ZPU1-2026-SM-57WFI	SRR1468118	Prostate	Prostate	non-brain
GTEX-139UC-0011-R8b-SM-5IJCL	SRR1468141	Brain	Brain - Hypothalamus	brain
GTEX-117XS-2526-SM-5H11G	SRR1468162	Muscle	Muscle - Skeletal	non-brain
GTEX-144GL-1226-SM-5O9A4	SRR1468184	Thyroid	Thyroid	non-brain
GTEX-144GL-0626-SM-5LU4D	SRR1468208	Skin	Skin - Not Sun Exposed (Suprapubic)	non-brain
GTEX-ZYWO-2126-SM-5GZXF	SRR1468226	Uterus	Uterus	non-brain
GTEX-12126-0426-SM-5Q5AP	SRR1468271	Adipose Tissue	Adipose - Subcutaneous	non-brain
GTEX-12WSI-0011-R7b-SM-5GU78	SRR1468381	Brain	Brain - Putamen (basal ganglia)	brain
GTEX-11ONC-1526-SM-5GU6S	SRR1468292	Esophagus	Esophagus - Mucosa	non-brain
GTEX-12WSG-0626-SM-5FQTQ	SRR1468314	Liver	Liver	non-brain
GTEX-12696-2626-SM-5EQ44	SRR1468360	Nerve	Nerve - Tibial	non-brain
GTEX-ZF28-0011-R9a-SM-4WWDY	SRR1468403	Brain	Brain - Spinal cord (cervical c-1)	brain
GTEX-ZVZP-0926-SM-5GIDB	SRR1468426	Kidney	Kidney - Cortex	non-brain
GTEX-139UW-0005-SM-5NQ8U	SRR1468447	Blood	Whole Blood	non-brain
GTEX-13S86-0526-SM-5QGPZ	SRR1468469	Blood Vessel	Artery - Coronary	non-brain
GTEX-13FHO-0011-R10b-SM-5J2MM	SRR1468514	Brain	Brain - Frontal Cortex (BA9)	brain
GTEX-12WSG-2526-SM-5EQ4O	SRR1468532	Muscle	Muscle - Skeletal	non-brain
GTEX-13PL7-1826-SM-5IJDV	SRR1468553	Blood Vessel	Artery - Coronary	non-brain
GTEX-132Q8-0011-R8b-SM-5DUWX	SRR1468574	Brain	Brain - Hypothalamus	brain
GTEX-13O61-0526-SM-5J2M1	SRR1468595	Heart	Heart - Left Ventricle	non-brain
GTEX-Y5V6-0826-SM-4VBRU	SRR1468613	Heart	Heart - Left Ventricle	non-brain
GTEX-145MF-0726-SM-5Q5BT	SRR1468637	Lung	Lung	non-brain
GTEX-ZTPG-0126-SM-5O9AL	SRR1468658	Muscle	Muscle - Skeletal	non-brain
GTEX-13NZB-0426-SM-5KM26	SRR1468682	Heart	Heart - Atrial Appendage	non-brain
GTEX-ZUA1-3126-SM-59HJ8	SRR1468700	Pituitary	Pituitary	non-brain
GTEX-1122O-2026-SM-5NQ91	SRR1468722	Adipose Tissue	Adipose - Subcutaneous	non-brain
GTEX-11ZTS-0226-SM-5EQKD	SRR1468744	Adipose Tissue	Adipose - Subcutaneous	non-brain
GTEX-145MO-0326-SM-5Q5B3	SRR1468766	Skin	Skin - Sun Exposed (Lower leg)	non-brain
GTEX-QMRM-0326-SM-4R1K5	SRR1468787	Pancreas	Pancreas	non-brain
GTEX-144GM-1726-SM-5O9AS	SRR1468804	Stomach	Stomach	non-brain
GTEX-ZLV1-0426-SM-4WWC2	SRR1468828	Lung	Lung	non-brain
GTEX-ZAB4-0005-SM-4RGM8	SRR1468850	Blood	Whole Blood	non-brain
GTEX-131XG-0426-SM-5IFGD	SRR1468893	Spleen	Spleen	non-brain
GTEX-146FQ-1026-SM-5LU8I	SRR1468914	Esophagus	Esophagus - Mucosa	non-brain
GTEX-1497J-0426-SM-5Q5CO	SRR1468931	Pancreas	Pancreas	non-brain
GTEX-13OW7-0011-R10a-SM-5L3H3	SRR1468955	Brain	Brain - Frontal Cortex (BA9)	brain
GTEX-131XW-0011-R8a-SM-5DUWY	SRR1468974	Brain	Brain - Hypothalamus	brain
GTEX-13OW8-2126-SM-5J1OS	SRR1468995	Heart	Heart - Left Ventricle	non-brain
GTEX-111VG-2626-SM-5GZY2	SRR1469014	Muscle	Muscle - Skeletal	non-brain
GTEX-13JVG-2926-SM-5J2N9	SRR1469062	Salivary Gland	Minor Salivary Gland	non-brain
GTEX-11EM3-0726-SM-5GZZM	SRR1469080	Esophagus	Esophagus - Muscularis	non-brain
GTEX-ZTSS-0226-SM-59877	SRR1469102	Thyroid	Thyroid	non-brain
GTEX-13S7M-0826-SM-5QGQX	SRR1469124	Adipose Tissue	Adipose - Visceral (Omentum)	non-brain
GTEX-144GN-0726-SM-5O98O	SRR1469145	Adipose Tissue	Adipose - Visceral (Omentum)	non-brain
GTEX-ZF2S-0926-SM-4WWBJ	SRR1469192	Blood Vessel	Artery - Aorta	non-brain
GTEX-ZGAY-0826-SM-4WWEP	SRR1469214	Nerve	Nerve - Tibial	non-brain
GTEX-13FTW-1426-SM-5LZWZ	SRR1469237	Breast	Breast - Mammary Tissue	non-brain
GTEX-133LE-2126-SM-5IJBX	SRR1469258	Nerve	Nerve - Tibial	non-brain
GTEX-11O72-2126-SM-5N9FO	SRR1469279	Breast	Breast - Mammary Tissue	non-brain
GTEX-ZVT2-2626-SM-51MTD	SRR1469321	Blood Vessel	Artery - Tibial	non-brain
GTEX-14ABY-1126-SM-5Q5F8	SRR1469345	Lung	Lung	non-brain
GTEX-13CF3-0126-SM-5IFFM	SRR1469369	Adrenal Gland	Adrenal Gland	non-brain
GTEX-131XH-2626-SM-5GCNP	SRR1469390	Salivary Gland	Minor Salivary Gland	non-brain
GTEX-13O21-3126-SM-5J1OI	SRR1469413	Adipose Tissue	Adipose - Visceral (Omentum)	non-brain
GTEX-ZYT6-1526-SM-5E45F	SRR1469432	Blood Vessel	Artery - Tibial	non-brain
GTEX-WYVS-0826-SM-4RTXB	SRR1469455	Esophagus	Esophagus - Muscularis	non-brain
GTEX-13OVJ-0626-SM-5J2O2	SRR1469477	Thyroid	Thyroid	non-brain
GTEX-11TUW-0011-R5b-SM-5BC6Q	SRR1469495	Brain	Brain - Caudate (basal ganglia)	brain
GTEX-11EMC-2026-SM-5A5JV	SRR1469547	Breast	Breast - Mammary Tissue	non-brain
GTEX-14B4R-2026-SM-5QGQL	SRR1469570	Blood Vessel	Artery - Tibial	non-brain
GTEX-ZYFC-1126-SM-5E44W	SRR1469591	Heart	Heart - Left Ventricle	non-brain
GTEX-YB5K-0005-SM-4VDSP	SRR1469614	Blood	Whole Blood	non-brain
GTEX-UPK5-0326-SM-5SI81	SRR1469638	Heart	Heart - Left Ventricle	non-brain
GTEX-13113-1526-SM-5EGHV	SRR1469662	Salivary Gland	Minor Salivary Gland	non-brain
GTEX-ZZ64-1226-SM-5E43R	SRR1469681	Breast	Breast - Mammary Tissue	non-brain
GTEX-12WSL-1226-SM-5DUXE	SRR1469704	Esophagus	Esophagus - Gastroesophageal Junction	non-brain
GTEX-12ZZY-1426-SM-5N9EI	SRR1469725	Esophagus	Esophagus - Mucosa	non-brain
GTEX-11GS4-2326-SM-5A5KS	SRR1469746	Kidney	Kidney - Cortex	non-brain
GTEX-113JC-1026-SM-5H117	SRR1469769	Esophagus	Esophagus - Gastroesophageal Junction	non-brain
GTEX-ZF28-0826-SM-4WKGJ	SRR1469791	Thyroid	Thyroid	non-brain
[truncated: 7,168 more rows]

## Sheet: TableS3
Supplementary Table S3. Positive sample rate data in intron retention analysis.
Symbol	ENSG	Junction_ID	IDHwt	IDH-A	IDH-O	GTEx-brain
ATP1A2	ENSG00000018625	chr1:+:160104410-160104934	0.102	0.029	0.049	0.223
CD74	ENSG00000019582	chr5:-:149781813-149782125	0.054	0.014	0.065	0.172
SLC22A17	ENSG00000092096	chr14:-:23816145-23816309	0.072	0.043	0.024	0.072
SLC22A17	ENSG00000092096	chr14:-:23816940-23817099	0.036	0	0	0.143
SLC22A17	ENSG00000092096	chr14:-:23817205-23817369	0.048	0.007	0	0.139
APLP1	ENSG00000105290	chr19:+:36362647-36362759	0.048	0.036	0.016	0.059
APLP1	ENSG00000105290	chr19:+:36362938-36363384	0.018	0	0	0.131
APLP1	ENSG00000105290	chr19:+:36363515-36364540	0.024	0.007	0	0.229
APLP1	ENSG00000105290	chr19:+:36364615-36365405	0.181	0.021	0.016	0.25
APLP1	ENSG00000105290	chr19:+:36367518-36368619	0.193	0	0.008	0.079
APLP1	ENSG00000105290	chr19:+:36369556-36369791	0.139	0.086	0.098	0.104
APLP1	ENSG00000105290	chr19:+:36369854-36369975	0.042	0.014	0.016	0.072
APLP1	ENSG00000105290	chr19:+:36370119-36370244	0.054	0.007	0.008	0.047
ATP1A3	ENSG00000105409	chr19:-:42471117-42471400	0.078	0.007	0	0.111
ATP1A3	ENSG00000105409	chr19:-:42471492-42471813	0.072	0.157	0.098	0.215
ATP1A3	ENSG00000105409	chr19:-:42471915-42472936	0.066	0.036	0.008	0.24
ABCA2	ENSG00000107331	chr9:-:139904096-139904220	0.006	0	0.016	0.051
BAI2	ENSG00000121753	chr1:-:32193206-32193625	0.06	0.007	0	0.069
LRP1	ENSG00000123384	chr12:+:57605597-57605709	0.054	0.036	0.008	0.076
LRP1	ENSG00000123384	chr12:+:57605800-57605899	0.018	0.021	0	0.053
PLP1	ENSG00000123560	chrX:+:103031927-103040510	0.114	0.021	0	0.235
PLP1	ENSG00000123560	chrX:+:103042895-103043365	0.127	0.036	0	0.214
PLP1	ENSG00000123560	chrX:+:103044327-103045454	0.108	0.007	0	0.093
ATP1B2	ENSG00000129244	chr17:+:7557575-7557945	0.145	0.007	0.008	0.197
CALY	ENSG00000130643	chr10:-:135139624-135140381	0.048	0.05	0.041	0.15
CD63	ENSG00000135404	chr12:-:56119410-56119596	0.193	0.071	0.073	0.169
CD63	ENSG00000135404	chr12:-:56120579-56120673	0.048	0.007	0.008	0.064
FAIM2	ENSG00000135472	chr12:-:50282985-50283263	0	0.014	0	0.048
ITM2C	ENSG00000135916	chr2:+:231729860-231738131	0.169	0.029	0.033	0.244
ITM2C	ENSG00000135916	chr2:+:231738272-231740334	0.181	0.014	0	0.245
ITM2C	ENSG00000135916	chr2:+:231740523-231741571	0.133	0.021	0	0.209
ITM2C	ENSG00000135916	chr2:+:231741682-231742114	0.175	0.014	0.024	0.262
ITM2C	ENSG00000135916	chr2:+:231742265-231742722	0.181	0.057	0.041	0.272
ITM2B	ENSG00000136156	chr13:+:48828072-48830312	0.163	0	0	0.202
ITM2B	ENSG00000136156	chr13:+:48830519-48832261	0.235	0.014	0.016	0.246
ITM2B	ENSG00000136156	chr13:+:48832372-48832932	0.084	0.05	0.016	0.249
ITM2B	ENSG00000136156	chr13:+:48833083-48835274	0.199	0.007	0.008	0.18
APP	ENSG00000142192	chr21:-:27277389-27284052	0.09	0.014	0	0.294
APP	ENSG00000142192	chr21:-:27327003-27327940	0.024	0	0	0.147
ATP1B1	ENSG00000143153	chr1:+:169099328-169100529	0.187	0.036	0.016	0.211
TSPAN7	ENSG00000156298	chrX:+:38546928-38547192	0.114	0.021	0	0.142
ATP1A1	ENSG00000163399	chr1:+:116935610-116936152	0.283	0.057	0.073	0.303
ATP1A1	ENSG00000163399	chr1:+:116943628-116943751	0.066	0	0.008	0.062
ATP1A1	ENSG00000163399	chr1:+:116943882-116944175	0.277	0.143	0.163	0.258
ATP1A1	ENSG00000163399	chr1:+:116944277-116946505	0.145	0	0	0.072
BSG	ENSG00000172270	chr19:+:580461-580645	0.114	0.029	0.057	0.106
BSG	ENSG00000172270	chr19:+:581591-582305	0.163	0.029	0.016	0.268
BSG	ENSG00000172270	chr19:+:582330-582513	0.163	0.05	0.033	0.139
BSG	ENSG00000172270	chr19:+:582582-582749	0.078	0.036	0.008	0.079
HLA-DRB1	ENSG00000196126	chr6:-:32548047-32548522	0.157	0.021	0.024	0.225
SHISA4	ENSG00000198892	chr1:+:201860696-201860927	0.187	0.157	0.138	0.197
HLA-C	ENSG00000204525	chr6:-:31236950-31237114	0.114	0.057	0.016	0.119
HLA-C	ENSG00000204525	chr6:-:31237162-31237269	0.054	0	0.008	0.068
HLA-B	ENSG00000234745	chr6:-:31322073-31322255	0.006	0.007	0.033	0.024
HLA-B	ENSG00000234745	chr6:-:31322303-31322409	0.06	0	0	0.046

## Sheet: TableS4
Supplemental Table S4. Exon-exon junctions detected at each filtering step.
No	Junction_ID	Non-annotated	Surfaceome genes with TPM ≥ 10	Tumor-specific	Shared	Extra-cellular	AA-seq	Name
1	chr1:+:156615937-156616766	passed	passed	passed	passed	passed	passed	BCAN-01
2	chr1:+:156616898-156617299	passed	passed	passed	passed	passed	passed	BCAN-02
3	chr1:+:156621481-156622081	passed	passed	passed	passed	passed	passed	BCAN-03
4	chr6:-:41126801-41127529	passed	passed	passed	passed	passed	passed	TREM2-01
5	chr7:-:107800937-107820666	passed	passed	passed	passed	passed	passed	NRCAM-01
6	chr7:+:121568275-121608007	passed	passed	passed	passed	passed	passed	PTPRZ1-01
7	chr7:+:121644714-121650390	passed	passed	passed	passed	passed	passed	PTPRZ1-02
8	chr7:+:121652875-121659177	passed	passed	passed	passed	passed	passed	PTPRZ1-03
9	chr7:+:121651363-121652173	passed	passed	passed	passed	passed	passed	PTPRZ1-04
10	chr11:+:113076388-113076776	passed	passed	passed	passed	passed	passed	NCAM1-01
11	chr19:+:39990089-39991254	passed	passed	passed	passed	passed	passed	DLL3-01
12	chr19:+:39993685-39994710	passed	passed	passed	passed	passed	passed	DLL3-02
13	chr21:+:22696820-22707932	passed	passed	passed	passed	passed	passed	NCAM2-01
14	chr7:+:55087058-55223522	passed	passed	passed	passed	passed	passed	EGFRvIII
15	chr1:+:156615937-156616594	passed	passed	passed	passed	passed	did.not.pass	others
16	chr1:+:156616798-156616898	passed	passed	passed	passed	passed	did.not.pass	others
17	chr1:+:156616898-156618604	passed	passed	passed	passed	passed	did.not.pass	others
18	chr1:+:156616967-156617361	passed	passed	passed	passed	passed	did.not.pass	others
19	chr1:+:156622434-156622531	passed	passed	passed	passed	passed	did.not.pass	others
20	chr1:+:156622684-156626089	passed	passed	passed	passed	passed	did.not.pass	others
21	chr10:-:55816578-55826516	passed	passed	passed	passed	passed	did.not.pass	others
22	chr10:-:55933689-55943203	passed	passed	passed	passed	passed	did.not.pass	others
23	chr11:-:117340696-117341840	passed	passed	passed	passed	passed	did.not.pass	others
24	chr11:-:117351947-117352677	passed	passed	passed	passed	passed	did.not.pass	others
25	chr11:-:64390542-64397873	passed	passed	passed	passed	passed	did.not.pass	others
26	chr11:+:105623946-105624545	passed	passed	passed	passed	passed	did.not.pass	others
27	chr12:-:10586473-10587084	passed	passed	passed	passed	passed	did.not.pass	others
28	chr16:-:47347734-47350482	passed	passed	passed	passed	passed	did.not.pass	others
29	chr19:+:39995928-39996037	passed	passed	passed	passed	passed	did.not.pass	others
30	chr2:+:220381990-220399892	passed	passed	passed	passed	passed	did.not.pass	others
31	chr2:+:220381990-220401787	passed	passed	passed	passed	passed	did.not.pass	others
32	chr3:-:47614364-47614847	passed	passed	passed	passed	passed	did.not.pass	others
33	chr3:-:66433823-66434414	passed	passed	passed	passed	passed	did.not.pass	others
34	chr5:+:152889366-153026487	passed	passed	passed	passed	passed	did.not.pass	others
35	chr5:+:89972026-89975368	passed	passed	passed	passed	passed	did.not.pass	others
36	chr5:+:89986775-89988421	passed	passed	passed	passed	passed	did.not.pass	others
37	chr7:-:157691429-157804685	passed	passed	passed	passed	passed	did.not.pass	others
38	chr7:+:121607194-121608004	passed	passed	passed	passed	passed	did.not.pass	others
39	chr7:+:121651363-121652381	passed	passed	passed	passed	passed	did.not.pass	others
40	chr7:+:31127310-31132302	passed	passed	passed	passed	passed	did.not.pass	others
41	chr7:+:55177651-55177972	passed	passed	passed	passed	passed	did.not.pass	others
42	chr7:+:55177651-55186748	passed	passed	passed	passed	passed	did.not.pass	others
43	chr1:-:44476554-44482126	passed	passed	passed	passed	did.not.pass	did.not.pass	others
44	chr1:+:156612067-156615845	passed	passed	passed	passed	did.not.pass	did.not.pass	others
45	chr10:-:55577773-55579924	passed	passed	passed	passed	did.not.pass	did.not.pass	others
46	chr11:-:40137884-40263068	passed	passed	passed	passed	did.not.pass	did.not.pass	others
47	chr12:+:50452005-50452533	passed	passed	passed	passed	did.not.pass	did.not.pass	others
48	chr16:+:57673582-57675522	passed	passed	passed	passed	did.not.pass	did.not.pass	others
49	chr2:-:165996118-165997211	passed	passed	passed	passed	did.not.pass	did.not.pass	others
50	chr2:-:165996118-165997294	passed	passed	passed	passed	did.not.pass	did.not.pass	others
51	chr2:+:128403819-128405657	passed	passed	passed	passed	did.not.pass	did.not.pass	others
52	chr2:+:128405861-128407568	passed	passed	passed	passed	did.not.pass	did.not.pass	others
53	chr21:-:41427763-41434795	passed	passed	passed	passed	did.not.pass	did.not.pass	others
54	chr21:+:22849792-22881204	passed	passed	passed	passed	did.not.pass	did.not.pass	others
55	chr4:-:176622918-176633403	passed	passed	passed	passed	did.not.pass	did.not.pass	others
56	chr5:-:9437964-9545427	passed	passed	passed	passed	did.not.pass	did.not.pass	others
57	chr5:+:140855713-140856537	passed	passed	passed	passed	did.not.pass	did.not.pass	others
58	chr5:+:36679728-36679856	passed	passed	passed	passed	did.not.pass	did.not.pass	others
59	chr6:-:41126518-41126633	passed	passed	passed	passed	did.not.pass	did.not.pass	others
60	chr7:-:107953175-108002593	passed	passed	passed	passed	did.not.pass	did.not.pass	others
61	chr7:+:121678943-121679509	passed	passed	passed	passed	did.not.pass	did.not.pass	others
62	chr7:+:121679642-121680878	passed	passed	passed	passed	did.not.pass	did.not.pass	others
63	chr7:+:55275234-55275306	passed	passed	passed	passed	did.not.pass	did.not.pass	others
64	chr7:+:87797542-87810819	passed	passed	passed	passed	did.not.pass	did.not.pass	others
65	chr9:-:101258796-101300827	passed	passed	passed	passed	did.not.pass	did.not.pass	others
66	chr9:+:87475759-87475954	passed	passed	passed	passed	did.not.pass	did.not.pass	others
67	chr1:-:109852400-109852437	passed	passed	passed	did.not.pass	did.not.pass	did.not.pass	others
68	chr1:-:109852501-109852525	passed	passed	passed	did.not.pass	did.not.pass	did.not.pass	others
69	chr1:-:109852556-109852579	passed	passed	passed	did.not.pass	did.not.pass	did.not.pass	others
70	chr1:-:109854436-109854495	passed	passed	passed	did.not.pass	did.not.pass	did.not.pass	others
71	chr1:-:109856664-109856882	passed	passed	passed	did.not.pass	did.not.pass	did.not.pass	others
72	chr1:-:109857391-109859471	passed	passed	passed	did.not.pass	did.not.pass	did.not.pass	others
73	chr1:-:109860568-109865553	passed	passed	passed	did.not.pass	did.not.pass	did.not.pass	others
74	chr1:-:109865611-109865668	passed	passed	passed	did.not.pass	did.not.pass	did.not.pass	others
75	chr1:-:109869778-109870120	passed	passed	passed	did.not.pass	did.not.pass	did.not.pass	others
76	chr1:-:109883471-109884635	passed	passed	passed	did.not.pass	did.not.pass	did.not.pass	others
77	chr1:-:109884766-109888372	passed	passed	passed	did.not.pass	did.not.pass	did.not.pass	others
78	chr1:-:109884769-109888372	passed	passed	passed	did.not.pass	did.not.pass	did.not.pass	others
79	chr1:-:109885345-109888372	passed	passed	passed	did.not.pass	did.not.pass	did.not.pass	others
80	chr1:-:109897121-109897988	passed	passed	passed	did.not.pass	did.not.pass	did.not.pass	others
81	chr1:-:110905537-110905580	passed	passed	passed	did.not.pass	did.not.pass	did.not.pass	others
82	chr1:-:112026376-112028007	passed	passed	passed	did.not.pass	did.not.pass	did.not.pass	others
83	chr1:-:112031489-112032248	passed	passed	passed	did.not.pass	did.not.pass	did.not.pass	others
84	chr1:-:112042291-112042456	passed	passed	passed	did.not.pass	did.not.pass	did.not.pass	others
85	chr1:-:112042291-112042873	passed	passed	passed	did.not.pass	did.not.pass	did.not.pass	others
86	chr1:-:113464755-113471864	passed	passed	passed	did.not.pass	did.not.pass	did.not.pass	others
87	chr1:-:117057444-117060366	passed	passed	passed	did.not.pass	did.not.pass	did.not.pass	others
88	chr1:-:120455386-120455410	passed	passed	passed	did.not.pass	did.not.pass	did.not.pass	others
89	chr1:-:120456491-120456533	passed	passed	passed	did.not.pass	did.not.pass	did.not.pass	others
90	chr1:-:120457694-120457742	passed	passed	passed	did.not.pass	did.not.pass	did.not.pass	others
91	chr1:-:120458521-120458644	passed	passed	passed	did.not.pass	did.not.pass	did.not.pass	others
92	chr1:-:120461917-120543927	passed	passed	passed	did.not.pass	did.not.pass	did.not.pass	others
93	chr1:-:120491184-120493346	passed	passed	passed	did.not.pass	did.not.pass	did.not.pass	others
94	chr1:-:120496288-120497721	passed	passed	passed	did.not.pass	did.not.pass	did.not.pass	others
95	chr1:-:120497850-120502014	passed	passed	passed	did.not.pass	did.not.pass	did.not.pass	others
96	chr1:-:120497855-120529582	passed	passed	passed	did.not.pass	did.not.pass	did.not.pass	others
97	chr1:-:120544023-120572204	passed	passed	passed	did.not.pass	did.not.pass	did.not.pass	others
98	chr1:-:120544023-120581119	passed	passed	passed	did.not.pass	did.not.pass	did.not.pass	others
99	chr1:-:1288955-1289409	passed	passed	passed	did.not.pass	did.not.pass	did.not.pass	others
100	chr1:-:149875481-149875583	passed	passed	passed	did.not.pass	did.not.pass	did.not.pass	others
101	chr1:-:149875541-149875621	passed	passed	passed	did.not.pass	did.not.pass	did.not.pass	others
102	chr1:-:149875541-149875627	passed	passed	passed	did.not.pass	did.not.pass	did.not.pass	others
103	chr1:-:149875648-149875872	passed	passed	passed	did.not.pass	did.not.pass	did.not.pass	others
104	chr1:-:149876062-149876306	passed	passed	passed	did.not.pass	did.not.pass	did.not.pass	others
105	chr1:-:149876393-149876577	passed	passed	passed	did.not.pass	did.not.pass	did.not.pass	others
106	chr1:-:149876536-149876577	passed	passed	passed	did.not.pass	did.not.pass	did.not.pass	others
107	chr1:-:149876741-149877431	passed	passed	passed	did.not.pass	did.not.pass	did.not.pass	others
108	chr1:-:149879385-149879608	passed	passed	passed	did.not.pass	did.not.pass	did.not.pass	others
109	chr1:-:149879709-149880743	passed	passed	passed	did.not.pass	did.not.pass	did.not.pass	others
110	chr1:-:149879709-149881012	passed	passed	passed	did.not.pass	did.not.pass	did.not.pass	others
111	chr1:-:149884978-149885070	passed	passed	passed	did.not.pass	did.not.pass	did.not.pass	others
112	chr1:-:149885184-149885258	passed	passed	passed	did.not.pass	did.not.pass	did.not.pass	others
113	chr1:-:151108639-151108850	passed	passed	passed	did.not.pass	did.not.pass	did.not.pass	others
114	chr1:-:151110864-151111105	passed	passed	passed	did.not.pass	did.not.pass	did.not.pass	others
115	chr1:-:156264211-156264236	passed	passed	passed	did.not.pass	did.not.pass	did.not.pass	others
116	chr1:-:160061689-160062071	passed	passed	passed	did.not.pass	did.not.pass	did.not.pass	others
117	chr1:-:160062383-160062485	passed	passed	passed	did.not.pass	did.not.pass	did.not.pass	others
118	chr1:-:160062452-160062618	passed	passed	passed	did.not.pass	did.not.pass	did.not.pass	others
119	chr1:-:160062471-160062629	passed	passed	passed	did.not.pass	did.not.pass	did.not.pass	others
120	chr1:-:160063121-160063177	passed	passed	passed	did.not.pass	did.not.pass	did.not.pass	others
121	chr1:-:160063677-160063716	passed	passed	passed	did.not.pass	did.not.pass	did.not.pass	others
122	chr1:-:160063837-160063913	passed	passed	passed	did.not.pass	did.not.pass	did.not.pass	others
123	chr1:-:160063905-160063941	passed	passed	passed	did.not.pass	did.not.pass	did.not.pass	others
124	chr1:-:160064746-160064866	passed	passed	passed	did.not.pass	did.not.pass	did.not.pass	others
125	chr1:-:160064781-160064818	passed	passed	passed	did.not.pass	did.not.pass	did.not.pass	others
126	chr1:-:161512233-161512305	passed	passed	passed	did.not.pass	did.not.pass	did.not.pass	others
127	chr1:-:161512373-161512506	passed	passed	passed	did.not.pass	did.not.pass	did.not.pass	others
128	chr1:-:161512383-161512465	passed	passed	passed	did.not.pass	did.not.pass	did.not.pass	others
129	chr1:-:169660907-169665675	passed	passed	passed	did.not.pass	did.not.pass	did.not.pass	others
130	chr1:-:169672557-169673708	passed	passed	passed	did.not.pass	did.not.pass	did.not.pass	others
131	chr1:-:169672573-169673708	passed	passed	passed	did.not.pass	did.not.pass	did.not.pass	others
132	chr1:-:17312612-17312719	passed	passed	passed	did.not.pass	did.not.pass	did.not.pass	others
133	chr1:-:17312851-17312957	passed	passed	passed	did.not.pass	did.not.pass	did.not.pass	others
134	chr1:-:17313433-17313540	passed	passed	passed	did.not.pass	did.not.pass	did.not.pass	others
135	chr1:-:17314669-17314816	passed	passed	passed	did.not.pass	did.not.pass	did.not.pass	others
136	chr1:-:17314729-17314837	passed	passed	passed	did.not.pass	did.not.pass	did.not.pass	others
137	chr1:-:17316253-17316381	passed	passed	passed	did.not.pass	did.not.pass	did.not.pass	others
138	chr1:-:17316253-17316448	passed	passed	passed	did.not.pass	did.not.pass	did.not.pass	others
139	chr1:-:17316486-17318268	passed	passed	passed	did.not.pass	did.not.pass	did.not.pass	others
140	chr1:-:17318554-17318737	passed	passed	passed	did.not.pass	did.not.pass	did.not.pass	others
141	chr1:-:17318891-17318980	passed	passed	passed	did.not.pass	did.not.pass	did.not.pass	others
142	chr1:-:17330876-17331186	passed	passed	passed	did.not.pass	did.not.pass	did.not.pass	others
143	chr1:-:17331270-17331291	passed	passed	passed	did.not.pass	did.not.pass	did.not.pass	others
144	chr1:-:176831128-176831324	passed	passed	passed	did.not.pass	did.not.pass	did.not.pass	others
145	chr1:-:176838157-176845672	passed	passed	passed	did.not.pass	did.not.pass	did.not.pass	others
146	chr1:-:176853626-176857228	passed	passed	passed	did.not.pass	did.not.pass	did.not.pass	others
147	chr1:-:176882577-176900661	passed	passed	passed	did.not.pass	did.not.pass	did.not.pass	others
148	chr1:-:176903469-176905401	passed	passed	passed	did.not.pass	did.not.pass	did.not.pass	others
149	chr1:-:176915246-176918320	passed	passed	passed	did.not.pass	did.not.pass	did.not.pass	others
150	chr1:-:176926962-176927480	passed	passed	passed	did.not.pass	did.not.pass	did.not.pass	others
151	chr1:-:176998850-176999941	passed	passed	passed	did.not.pass	did.not.pass	did.not.pass	others
152	chr1:-:201104245-201104384	passed	passed	passed	did.not.pass	did.not.pass	did.not.pass	others
153	chr1:-:201104460-201104841	passed	passed	passed	did.not.pass	did.not.pass	did.not.pass	others
154	chr1:-:201104518-201104604	passed	passed	passed	did.not.pass	did.not.pass	did.not.pass	others
155	chr1:-:201104726-201104777	passed	passed	passed	did.not.pass	did.not.pass	did.not.pass	others
156	chr1:-:201104841-201104867	passed	passed	passed	did.not.pass	did.not.pass	did.not.pass	others
157	chr1:-:201104921-201112947	passed	passed	passed	did.not.pass	did.not.pass	did.not.pass	others
158	chr1:-:201120978-201122985	passed	passed	passed	did.not.pass	did.not.pass	did.not.pass	others
159	chr1:-:204586565-204586616	passed	passed	passed	did.not.pass	did.not.pass	did.not.pass	others
160	chr1:-:204586780-204587593	passed	passed	passed	did.not.pass	did.not.pass	did.not.pass	others
161	chr1:-:204587269-204587353	passed	passed	passed	did.not.pass	did.not.pass	did.not.pass	others
162	chr1:-:204587419-204587556	passed	passed	passed	did.not.pass	did.not.pass	did.not.pass	others
163	chr1:-:204587556-204587589	passed	passed	passed	did.not.pass	did.not.pass	did.not.pass	others
164	chr1:-:204587556-204587647	passed	passed	passed	did.not.pass	did.not.pass	did.not.pass	others
165	chr1:-:204588343-204588367	passed	passed	passed	did.not.pass	did.not.pass	did.not.pass	others
166	chr1:-:204589346-204590420	passed	passed	passed	did.not.pass	did.not.pass	did.not.pass	others
167	chr1:-:204589346-204599959	passed	passed	passed	did.not.pass	did.not.pass	did.not.pass	others
168	chr1:-:204589346-204634182	passed	passed	passed	did.not.pass	did.not.pass	did.not.pass	others
169	chr1:-:204600088-204602271	passed	passed	passed	did.not.pass	did.not.pass	did.not.pass	others
170	chr1:-:204634280-204654447	passed	passed	passed	did.not.pass	did.not.pass	did.not.pass	others
171	chr1:-:205760131-205760393	passed	passed	passed	did.not.pass	did.not.pass	did.not.pass	others
172	chr1:-:205780142-205780167	passed	passed	passed	did.not.pass	did.not.pass	did.not.pass	others
173	chr1:-:208061196-208061222	passed	passed	passed	did.not.pass	did.not.pass	did.not.pass	others
174	chr1:-:21543885-21543968	passed	passed	passed	did.not.pass	did.not.pass	did.not.pass	others
175	chr1:-:21544044-21544067	passed	passed	passed	did.not.pass	did.not.pass	did.not.pass	others
176	chr1:-:21544744-21544802	passed	passed	passed	did.not.pass	did.not.pass	did.not.pass	others
177	chr1:-:21545083-21545120	passed	passed	passed	did.not.pass	did.not.pass	did.not.pass	others
178	chr1:-:21616649-21657965	passed	passed	passed	did.not.pass	did.not.pass	did.not.pass	others
179	chr1:-:223396691-223396888	passed	passed	passed	did.not.pass	did.not.pass	did.not.pass	others
180	chr1:-:223396767-223396788	passed	passed	passed	did.not.pass	did.not.pass	did.not.pass	others
181	chr1:-:226034059-226034264	passed	passed	passed	did.not.pass	did.not.pass	did.not.pass	others
182	chr1:-:226034193-226034264	passed	passed	passed	did.not.pass	did.not.pass	did.not.pass	others
183	chr1:-:32192944-32193024	passed	passed	passed	did.not.pass	did.not.pass	did.not.pass	others
184	chr1:-:32193206-32193634	passed	passed	passed	did.not.pass	did.not.pass	did.not.pass	others
185	chr1:-:32193680-32193782	passed	passed	passed	did.not.pass	did.not.pass	did.not.pass	others
186	chr1:-:32194228-32196400	passed	passed	passed	did.not.pass	did.not.pass	did.not.pass	others
187	chr1:-:32196600-32196909	passed	passed	passed	did.not.pass	did.not.pass	did.not.pass	others
188	chr1:-:32196643-32196724	passed	passed	passed	did.not.pass	did.not.pass	did.not.pass	others
189	chr1:-:32196656-32196932	passed	passed	passed	did.not.pass	did.not.pass	did.not.pass	others
190	chr1:-:32196675-32196922	passed	passed	passed	did.not.pass	did.not.pass	did.not.pass	others
191	chr1:-:32197009-32197715	passed	passed	passed	did.not.pass	did.not.pass	did.not.pass	others
192	chr1:-:32200838-32201180	passed	passed	passed	did.not.pass	did.not.pass	did.not.pass	others
193	chr1:-:32200858-32201180	passed	passed	passed	did.not.pass	did.not.pass	did.not.pass	others
194	chr1:-:32204984-32205062	passed	passed	passed	did.not.pass	did.not.pass	did.not.pass	others
195	chr1:-:32205043-32205111	passed	passed	passed	did.not.pass	did.not.pass	did.not.pass	others
196	chr1:-:32207052-32207224	passed	passed	passed	did.not.pass	did.not.pass	did.not.pass	others
197	chr1:-:32207307-32207400	passed	passed	passed	did.not.pass	did.not.pass	did.not.pass	others
198	chr1:-:32222416-32222809	passed	passed	passed	did.not.pass	did.not.pass	did.not.pass	others
199	chr1:-:33337853-33337994	passed	passed	passed	did.not.pass	did.not.pass	did.not.pass	others
200	chr1:-:37262183-37262653	passed	passed	passed	did.not.pass	did.not.pass	did.not.pass	others
201	chr1:-:37263122-37263154	passed	passed	passed	did.not.pass	did.not.pass	did.not.pass	others
202	chr1:-:37263853-37264101	passed	passed	passed	did.not.pass	did.not.pass	did.not.pass	others
203	chr1:-:37265044-37265241	passed	passed	passed	did.not.pass	did.not.pass	did.not.pass	others
204	chr1:-:37267632-37270587	passed	passed	passed	did.not.pass	did.not.pass	did.not.pass	others
205	chr1:-:37270512-37270587	passed	passed	passed	did.not.pass	did.not.pass	did.not.pass	others
206	chr1:-:37325602-37335348	passed	passed	passed	did.not.pass	did.not.pass	did.not.pass	others
207	chr1:-:37337970-37356520	passed	passed	passed	did.not.pass	did.not.pass	did.not.pass	others
208	chr1:-:37349482-37351035	passed	passed	passed	did.not.pass	did.not.pass	did.not.pass	others
209	chr1:-:37349482-37356520	passed	passed	passed	did.not.pass	did.not.pass	did.not.pass	others
210	chr1:-:43392203-43392319	passed	passed	passed	did.not.pass	did.not.pass	did.not.pass	others
211	chr1:-:43394952-43395348	passed	passed	passed	did.not.pass	did.not.pass	did.not.pass	others
212	chr1:-:43394985-43395362	passed	passed	passed	did.not.pass	did.not.pass	did.not.pass	others
213	chr1:-:43395673-43396296	passed	passed	passed	did.not.pass	did.not.pass	did.not.pass	others
214	chr1:-:43395706-43396317	passed	passed	passed	did.not.pass	did.not.pass	did.not.pass	others
215	chr1:-:43395706-43396320	passed	passed	passed	did.not.pass	did.not.pass	did.not.pass	others
216	chr1:-:43395706-43396716	passed	passed	passed	did.not.pass	did.not.pass	did.not.pass	others
217	chr1:-:43395706-43408896	passed	passed	passed	did.not.pass	did.not.pass	did.not.pass	others
218	chr1:-:44462778-44462836	passed	passed	passed	did.not.pass	did.not.pass	did.not.pass	others
219	chr1:-:44462947-44463056	passed	passed	passed	did.not.pass	did.not.pass	did.not.pass	others
220	chr1:-:44466683-44466835	passed	passed	passed	did.not.pass	did.not.pass	did.not.pass	others
221	chr1:-:44466955-44467061	passed	passed	passed	did.not.pass	did.not.pass	did.not.pass	others
222	chr1:-:44468033-44468189	passed	passed	passed	did.not.pass	did.not.pass	did.not.pass	others
223	chr1:-:44474292-44475636	passed	passed	passed	did.not.pass	did.not.pass	did.not.pass	others
224	chr1:-:44475768-44482126	passed	passed	passed	did.not.pass	did.not.pass	did.not.pass	others
225	chr1:-:44476554-44476798	passed	passed	passed	did.not.pass	did.not.pass	did.not.pass	others
226	chr1:-:53712724-53715051	passed	passed	passed	did.not.pass	did.not.pass	did.not.pass	others
227	chr1:-:56960991-56961031	passed	passed	passed	did.not.pass	did.not.pass	did.not.pass	others
228	chr1:-:56961002-56961031	passed	passed	passed	did.not.pass	did.not.pass	did.not.pass	others
229	chr1:-:56961198-56961415	passed	passed	passed	did.not.pass	did.not.pass	did.not.pass	others
230	chr1:-:56961479-56962222	passed	passed	passed	did.not.pass	did.not.pass	did.not.pass	others
231	chr1:-:56961528-56961612	passed	passed	passed	did.not.pass	did.not.pass	did.not.pass	others
232	chr1:-:56977764-56977812	passed	passed	passed	did.not.pass	did.not.pass	did.not.pass	others
233	chr1:-:56977812-56989948	passed	passed	passed	did.not.pass	did.not.pass	did.not.pass	others
234	chr1:-:56977812-56989976	passed	passed	passed	did.not.pass	did.not.pass	did.not.pass	others
235	chr1:-:56989548-56989948	passed	passed	passed	did.not.pass	did.not.pass	did.not.pass	others
236	chr1:-:57002753-57044550	passed	passed	passed	did.not.pass	did.not.pass	did.not.pass	others
237	chr1:-:57044650-57044768	passed	passed	passed	did.not.pass	did.not.pass	did.not.pass	others
238	chr1:-:57044664-57044751	passed	passed	passed	did.not.pass	did.not.pass	did.not.pass	others
239	chr1:-:9097828-9097955	passed	passed	passed	did.not.pass	did.not.pass	did.not.pass	others
240	chr1:-:9097845-9097955	passed	passed	passed	did.not.pass	did.not.pass	did.not.pass	others
241	chr1:-:9098988-9099662	passed	passed	passed	did.not.pass	did.not.pass	did.not.pass	others
242	chr1:-:9107788-9117506	passed	passed	passed	did.not.pass	did.not.pass	did.not.pass	others
243	chr1:-:94995804-94995841	passed	passed	passed	did.not.pass	did.not.pass	did.not.pass	others
244	chr1:-:9789307-9789666	passed	passed	passed	did.not.pass	did.not.pass	did.not.pass	others
245	chr1:-:9789328-9789360	passed	passed	passed	did.not.pass	did.not.pass	did.not.pass	others
246	chr1:-:9789408-9789589	passed	passed	passed	did.not.pass	did.not.pass	did.not.pass	others
247	chr1:-:9789556-9789589	passed	passed	passed	did.not.pass	did.not.pass	did.not.pass	others
248	chr1:-:9789592-9789684	passed	passed	passed	did.not.pass	did.not.pass	did.not.pass	others
249	chr1:-:9789592-9789822	passed	passed	passed	did.not.pass	did.not.pass	did.not.pass	others
250	chr1:-:9789623-9789654	passed	passed	passed	did.not.pass	did.not.pass	did.not.pass	others
251	chr1:-:9789634-9789715	passed	passed	passed	did.not.pass	did.not.pass	did.not.pass	others
252	chr1:-:9789647-9789832	passed	passed	passed	did.not.pass	did.not.pass	did.not.pass	others
253	chr1:-:9789647-9790182	passed	passed	passed	did.not.pass	did.not.pass	did.not.pass	others
254	chr1:-:9789647-9790206	passed	passed	passed	did.not.pass	did.not.pass	did.not.pass	others
255	chr1:-:9790029-9790182	passed	passed	passed	did.not.pass	did.not.pass	did.not.pass	others
256	chr1:-:9790029-9790206	passed	passed	passed	did.not.pass	did.not.pass	did.not.pass	others
257	chr1:-:9790319-9790422	passed	passed	passed	did.not.pass	did.not.pass	did.not.pass	others
258	chr1:-:9790319-9790462	passed	passed	passed	did.not.pass	did.not.pass	did.not.pass	others
259	chr1:-:9790406-9790462	passed	passed	passed	did.not.pass	did.not.pass	did.not.pass	others
260	chr1:-:9790414-9790462	passed	passed	passed	did.not.pass	did.not.pass	did.not.pass	others
261	chr1:-:9790414-9790504	passed	passed	passed	did.not.pass	did.not.pass	did.not.pass	others
262	chr1:-:9790414-9791263	passed	passed	passed	did.not.pass	did.not.pass	did.not.pass	others
263	chr1:-:9790583-9790679	passed	passed	passed	did.not.pass	did.not.pass	did.not.pass	others
264	chr1:-:9790643-9790665	passed	passed	passed	did.not.pass	did.not.pass	did.not.pass	others
265	chr1:-:9790646-9791263	passed	passed	passed	did.not.pass	did.not.pass	did.not.pass	others
266	chr1:-:9790709-9791199	passed	passed	passed	did.not.pass	did.not.pass	did.not.pass	others
267	chr1:-:9790711-9791263	passed	passed	passed	did.not.pass	did.not.pass	did.not.pass	others
268	chr1:-:9790736-9791263	passed	passed	passed	did.not.pass	did.not.pass	did.not.pass	others
269	chr1:-:9790736-9791377	passed	passed	passed	did.not.pass	did.not.pass	did.not.pass	others
270	chr1:-:9790754-9791263	passed	passed	passed	did.not.pass	did.not.pass	did.not.pass	others
271	chr1:-:9791320-9791398	passed	passed	passed	did.not.pass	did.not.pass	did.not.pass	others
272	chr1:-:9791332-9791818	passed	passed	passed	did.not.pass	did.not.pass	did.not.pass	others
273	chr1:-:9793604-9794152	passed	passed	passed	did.not.pass	did.not.pass	did.not.pass	others
274	chr1:-:9794003-9794099	passed	passed	passed	did.not.pass	did.not.pass	did.not.pass	others
275	chr1:-:9794075-9794099	passed	passed	passed	did.not.pass	did.not.pass	did.not.pass	others
276	chr1:-:9794078-9794099	passed	passed	passed	did.not.pass	did.not.pass	did.not.pass	others
277	chr1:-:9794099-9794147	passed	passed	passed	did.not.pass	did.not.pass	did.not.pass	others
278	chr1:-:9794194-9795005	passed	passed	passed	did.not.pass	did.not.pass	did.not.pass	others
279	chr1:-:9795598-9795972	passed	passed	passed	did.not.pass	did.not.pass	did.not.pass	others
280	chr1:-:9795607-9795950	passed	passed	passed	did.not.pass	did.not.pass	did.not.pass	others
281	chr1:-:9795634-9795942	passed	passed	passed	did.not.pass	did.not.pass	did.not.pass	others
282	chr1:-:9797603-9801151	passed	passed	passed	did.not.pass	did.not.pass	did.not.pass	others
283	chr1:-:9801302-9804026	passed	passed	passed	did.not.pass	did.not.pass	did.not.pass	others
284	chr1:-:9804579-9804603	passed	passed	passed	did.not.pass	did.not.pass	did.not.pass	others
285	chr1:-:9811720-9816538	passed	passed	passed	did.not.pass	did.not.pass	did.not.pass	others
286	chr1:-:9815224-9833329	passed	passed	passed	did.not.pass	did.not.pass	did.not.pass	others
287	chr1:-:9815316-9816538	passed	passed	passed	did.not.pass	did.not.pass	did.not.pass	others
288	chr1:-:9815316-9833329	passed	passed	passed	did.not.pass	did.not.pass	did.not.pass	others
289	chr1:-:9815335-9833329	passed	passed	passed	did.not.pass	did.not.pass	did.not.pass	others
290	chr1:+:100527505-100532993	passed	passed	passed	did.not.pass	did.not.pass	did.not.pass	others
291	chr1:+:101190446-101194664	passed	passed	passed	did.not.pass	did.not.pass	did.not.pass	others
292	chr1:+:101194808-101194887	passed	passed	passed	did.not.pass	did.not.pass	did.not.pass	others
293	chr1:+:101705963-101706333	passed	passed	passed	did.not.pass	did.not.pass	did.not.pass	others
294	chr1:+:109793805-109794285	passed	passed	passed	did.not.pass	did.not.pass	did.not.pass	others
295	chr1:+:109804992-109805043	passed	passed	passed	did.not.pass	did.not.pass	did.not.pass	others
296	chr1:+:109807933-109808359	passed	passed	passed	did.not.pass	did.not.pass	did.not.pass	others
297	chr1:+:109810682-109811222	passed	passed	passed	did.not.pass	did.not.pass	did.not.pass	others
298	chr1:+:109810728-109811222	passed	passed	passed	did.not.pass	did.not.pass	did.not.pass	others
299	chr1:+:109811386-109811513	passed	passed	passed	did.not.pass	did.not.pass	did.not.pass	others
300	chr1:+:109811386-109811731	passed	passed	passed	did.not.pass	did.not.pass	did.not.pass	others
301	chr1:+:109815027-109815265	passed	passed	passed	did.not.pass	did.not.pass	did.not.pass	others
302	chr1:+:109816112-109816177	passed	passed	passed	did.not.pass	did.not.pass	did.not.pass	others
303	chr1:+:109816136-109816177	passed	passed	passed	did.not.pass	did.not.pass	did.not.pass	others
304	chr1:+:109817208-109817502	passed	passed	passed	did.not.pass	did.not.pass	did.not.pass	others
305	chr1:+:109817438-109817507	passed	passed	passed	did.not.pass	did.not.pass	did.not.pass	others
306	chr1:+:109817620-109817660	passed	passed	passed	did.not.pass	did.not.pass	did.not.pass	others
307	chr1:+:109817878-109817945	passed	passed	passed	did.not.pass	did.not.pass	did.not.pass	others
308	chr1:+:110466812-110467399	passed	passed	passed	did.not.pass	did.not.pass	did.not.pass	others
309	chr1:+:110471670-110471708	passed	passed	passed	did.not.pass	did.not.pass	did.not.pass	others
310	chr1:+:110472021-110472226	passed	passed	passed	did.not.pass	did.not.pass	did.not.pass	others
311	chr1:+:110472103-110472133	passed	passed	passed	did.not.pass	did.not.pass	did.not.pass	others
312	chr1:+:110472892-110472923	passed	passed	passed	did.not.pass	did.not.pass	did.not.pass	others
313	chr1:+:110472906-110472992	passed	passed	passed	did.not.pass	did.not.pass	did.not.pass	others
314	chr1:+:11580905-11584009	passed	passed	passed	did.not.pass	did.not.pass	did.not.pass	others
315	chr1:+:11586892-11587032	passed	passed	passed	did.not.pass	did.not.pass	did.not.pass	others
316	chr1:+:116931632-116932060	passed	passed	passed	did.not.pass	did.not.pass	did.not.pass	others
317	chr1:+:116933030-116933403	passed	passed	passed	did.not.pass	did.not.pass	did.not.pass	others
318	chr1:+:116935610-116936209	passed	passed	passed	did.not.pass	did.not.pass	did.not.pass	others
319	chr1:+:116939292-116940519	passed	passed	passed	did.not.pass	did.not.pass	did.not.pass	others
320	chr1:+:116939345-116940509	passed	passed	passed	did.not.pass	did.not.pass	did.not.pass	others
321	chr1:+:116941637-116942119	passed	passed	passed	did.not.pass	did.not.pass	did.not.pass	others
322	chr1:+:116941706-116942071	passed	passed	passed	did.not.pass	did.not.pass	did.not.pass	others
323	chr1:+:116942165-116943493	passed	passed	passed	did.not.pass	did.not.pass	did.not.pass	others
324	chr1:+:116943624-116943765	passed	passed	passed	did.not.pass	did.not.pass	did.not.pass	others
325	chr1:+:116943628-116943763	passed	passed	passed	did.not.pass	did.not.pass	did.not.pass	others
326	chr1:+:116946597-116947096	passed	passed	passed	did.not.pass	did.not.pass	did.not.pass	others
327	chr1:+:116947096-116950800	passed	passed	passed	did.not.pass	did.not.pass	did.not.pass	others
328	chr1:+:116947142-116947172	passed	passed	passed	did.not.pass	did.not.pass	did.not.pass	others
329	chr1:+:117452777-117452806	passed	passed	passed	did.not.pass	did.not.pass	did.not.pass	others
330	chr1:+:117529501-117529936	passed	passed	passed	did.not.pass	did.not.pass	did.not.pass	others
331	chr1:+:117529501-117529972	passed	passed	passed	did.not.pass	did.not.pass	did.not.pass	others
332	chr1:+:117532717-117532960	passed	passed	passed	did.not.pass	did.not.pass	did.not.pass	others
333	chr1:+:12267087-12267108	passed	passed	passed	did.not.pass	did.not.pass	did.not.pass	others
334	chr1:+:12267690-12267772	passed	passed	passed	did.not.pass	did.not.pass	did.not.pass	others
335	chr1:+:149760173-149761748	passed	passed	passed	did.not.pass	did.not.pass	did.not.pass	others
336	chr1:+:149762956-149762996	passed	passed	passed	did.not.pass	did.not.pass	did.not.pass	others
337	chr1:+:150229723-150230474	passed	passed	passed	did.not.pass	did.not.pass	did.not.pass	others
338	chr1:+:150232643-150233857	passed	passed	passed	did.not.pass	did.not.pass	did.not.pass	others
339	chr1:+:150235269-150235697	passed	passed	passed	did.not.pass	did.not.pass	did.not.pass	others
340	chr1:+:150235269-150235731	passed	passed	passed	did.not.pass	did.not.pass	did.not.pass	others
341	chr1:+:150235598-150235731	passed	passed	passed	did.not.pass	did.not.pass	did.not.pass	others
342	chr1:+:150236078-150236996	passed	passed	passed	did.not.pass	did.not.pass	did.not.pass	others
343	chr1:+:155030917-155031195	passed	passed	passed	did.not.pass	did.not.pass	did.not.pass	others
344	chr1:+:155034593-155034726	passed	passed	passed	did.not.pass	did.not.pass	did.not.pass	others
345	chr1:+:156611226-156611934	passed	passed	passed	did.not.pass	did.not.pass	did.not.pass	others
346	chr1:+:156611226-156611967	passed	passed	passed	did.not.pass	did.not.pass	did.not.pass	others
347	chr1:+:156611226-156626729	passed	passed	passed	did.not.pass	did.not.pass	did.not.pass	others
348	chr1:+:156611837-156618437	passed	passed	passed	did.not.pass	did.not.pass	did.not.pass	others
349	chr1:+:156611966-156612019	passed	passed	passed	did.not.pass	did.not.pass	did.not.pass	others
350	chr1:+:156612063-156612400	passed	passed	passed	did.not.pass	did.not.pass	did.not.pass	others
351	chr1:+:156612063-156612692	passed	passed	passed	did.not.pass	did.not.pass	did.not.pass	others
352	chr1:+:156612063-156613193	passed	passed	passed	did.not.pass	did.not.pass	did.not.pass	others
353	chr1:+:156612063-156615278	passed	passed	passed	did.not.pass	did.not.pass	did.not.pass	others
354	chr1:+:156612063-156615845	passed	passed	passed	did.not.pass	did.not.pass	did.not.pass	others
355	chr1:+:156612063-156615894	passed	passed	passed	did.not.pass	did.not.pass	did.not.pass	others
356	chr1:+:156612067-156612156	passed	passed	passed	did.not.pass	did.not.pass	did.not.pass	others
357	chr1:+:156612067-156615855	passed	passed	passed	did.not.pass	did.not.pass	did.not.pass	others
358	chr1:+:156612717-156626809	passed	passed	passed	did.not.pass	did.not.pass	did.not.pass	others
359	chr1:+:156614443-156622167	passed	passed	passed	did.not.pass	did.not.pass	did.not.pass	others
360	chr1:+:156615128-156615236	passed	passed	passed	did.not.pass	did.not.pass	did.not.pass	others
361	chr1:+:156615150-156626812	passed	passed	passed	did.not.pass	did.not.pass	did.not.pass	others
362	chr1:+:156615301-156615845	passed	passed	passed	did.not.pass	did.not.pass	did.not.pass	others
363	chr1:+:156615604-156615838	passed	passed	passed	did.not.pass	did.not.pass	did.not.pass	others
364	chr1:+:156615622-156615855	passed	passed	passed	did.not.pass	did.not.pass	did.not.pass	others
365	chr1:+:156615723-156615838	passed	passed	passed	did.not.pass	did.not.pass	did.not.pass	others
366	chr1:+:156615863-156615894	passed	passed	passed	did.not.pass	did.not.pass	did.not.pass	others
367	chr1:+:156615894-156621258	passed	passed	passed	did.not.pass	did.not.pass	did.not.pass	others
368	chr1:+:156615937-156616550	passed	passed	passed	did.not.pass	did.not.pass	did.not.pass	others
369	chr1:+:156615937-156616559	passed	passed	passed	did.not.pass	did.not.pass	did.not.pass	others
370	chr1:+:156615937-156616566	passed	passed	passed	did.not.pass	did.not.pass	did.not.pass	others
371	chr1:+:156615937-156616572	passed	passed	passed	did.not.pass	did.not.pass	did.not.pass	others
372	chr1:+:156615937-156616639	passed	passed	passed	did.not.pass	did.not.pass	did.not.pass	others
373	chr1:+:156615937-156616735	passed	passed	passed	did.not.pass	did.not.pass	did.not.pass	others
374	chr1:+:156615937-156616762	passed	passed	passed	did.not.pass	did.not.pass	did.not.pass	others
375	chr1:+:156615937-156616844	passed	passed	passed	did.not.pass	did.not.pass	did.not.pass	others
376	chr1:+:156615937-156616921	passed	passed	passed	did.not.pass	did.not.pass	did.not.pass	others
377	chr1:+:156615937-156617299	passed	passed	passed	did.not.pass	did.not.pass	did.not.pass	others
378	chr1:+:156615937-156617361	passed	passed	passed	did.not.pass	did.not.pass	did.not.pass	others
379	chr1:+:156615937-156618604	passed	passed	passed	did.not.pass	did.not.pass	did.not.pass	others
380	chr1:+:156615937-156628334	passed	passed	passed	did.not.pass	did.not.pass	did.not.pass	others
381	chr1:+:156616093-156616475	passed	passed	passed	did.not.pass	did.not.pass	did.not.pass	others
382	chr1:+:156616160-156622548	passed	passed	passed	did.not.pass	did.not.pass	did.not.pass	others
383	chr1:+:156616297-156628436	passed	passed	passed	did.not.pass	did.not.pass	did.not.pass	others
384	chr1:+:156616537-156626126	passed	passed	passed	did.not.pass	did.not.pass	did.not.pass	others
385	chr1:+:156616711-156616768	passed	passed	passed	did.not.pass	did.not.pass	did.not.pass	others
386	chr1:+:156616746-156616768	passed	passed	passed	did.not.pass	did.not.pass	did.not.pass	others
387	chr1:+:156616762-156616787	passed	passed	passed	did.not.pass	did.not.pass	did.not.pass	others
388	chr1:+:156616768-156616798	passed	passed	passed	did.not.pass	did.not.pass	did.not.pass	others
389	chr1:+:156616798-156616844	passed	passed	passed	did.not.pass	did.not.pass	did.not.pass	others
390	chr1:+:156616807-156617799	passed	passed	passed	did.not.pass	did.not.pass	did.not.pass	others
391	chr1:+:156616815-156616954	passed	passed	passed	did.not.pass	did.not.pass	did.not.pass	others
392	chr1:+:156616898-156616954	passed	passed	passed	did.not.pass	did.not.pass	did.not.pass	others
393	chr1:+:156616898-156617137	passed	passed	passed	did.not.pass	did.not.pass	did.not.pass	others
394	chr1:+:156616898-156617320	passed	passed	passed	did.not.pass	did.not.pass	did.not.pass	others
395	chr1:+:156616898-156617361	passed	passed	passed	did.not.pass	did.not.pass	did.not.pass	others
396	chr1:+:156616898-156617774	passed	passed	passed	did.not.pass	did.not.pass	did.not.pass	others
397	chr1:+:156616898-156618359	passed	passed	passed	did.not.pass	did.not.pass	did.not.pass	others
398	chr1:+:156616915-156617774	passed	passed	passed	did.not.pass	did.not.pass	did.not.pass	others
399	chr1:+:156616954-156617017	passed	passed	passed	did.not.pass	did.not.pass	did.not.pass	others
400	chr1:+:156616954-156617361	passed	passed	passed	did.not.pass	did.not.pass	did.not.pass	others
401	chr1:+:156616954-156617383	passed	passed	passed	did.not.pass	did.not.pass	did.not.pass	others
402	chr1:+:156616954-156618604	passed	passed	passed	did.not.pass	did.not.pass	did.not.pass	others
403	chr1:+:156616954-156622425	passed	passed	passed	did.not.pass	did.not.pass	did.not.pass	others
404	chr1:+:156616960-156617299	passed	passed	passed	did.not.pass	did.not.pass	did.not.pass	others
405	chr1:+:156616960-156617361	passed	passed	passed	did.not.pass	did.not.pass	did.not.pass	others
406	chr1:+:156616967-156617279	passed	passed	passed	did.not.pass	did.not.pass	did.not.pass	others
407	chr1:+:156616967-156617322	passed	passed	passed	did.not.pass	did.not.pass	did.not.pass	others
408	chr1:+:156617335-156617388	passed	passed	passed	did.not.pass	did.not.pass	did.not.pass	others
409	chr1:+:156617364-156617799	passed	passed	passed	did.not.pass	did.not.pass	did.not.pass	others
410	chr1:+:156617469-156617774	passed	passed	passed	did.not.pass	did.not.pass	did.not.pass	others
411	chr1:+:156617474-156617799	passed	passed	passed	did.not.pass	did.not.pass	did.not.pass	others
412	chr1:+:156617616-156617774	passed	passed	passed	did.not.pass	did.not.pass	did.not.pass	others
413	chr1:+:156617616-156622095	passed	passed	passed	did.not.pass	did.not.pass	did.not.pass	others
414	chr1:+:156617832-156627918	passed	passed	passed	did.not.pass	did.not.pass	did.not.pass	others
415	chr1:+:156617845-156618359	passed	passed	passed	did.not.pass	did.not.pass	did.not.pass	others
416	chr1:+:156617874-156618359	passed	passed	passed	did.not.pass	did.not.pass	did.not.pass	others
417	chr1:+:156617876-156618359	passed	passed	passed	did.not.pass	did.not.pass	did.not.pass	others
418	chr1:+:156617902-156618391	passed	passed	passed	did.not.pass	did.not.pass	did.not.pass	others
419	chr1:+:156617902-156618403	passed	passed	passed	did.not.pass	did.not.pass	did.not.pass	others
420	chr1:+:156617912-156618359	passed	passed	passed	did.not.pass	did.not.pass	did.not.pass	others
421	chr1:+:156618374-156618403	passed	passed	passed	did.not.pass	did.not.pass	did.not.pass	others
422	chr1:+:156618414-156621430	passed	passed	passed	did.not.pass	did.not.pass	did.not.pass	others
423	chr1:+:156618431-156621276	passed	passed	passed	did.not.pass	did.not.pass	did.not.pass	others
424	chr1:+:156618476-156618500	passed	passed	passed	did.not.pass	did.not.pass	did.not.pass	others
425	chr1:+:156618545-156621276	passed	passed	passed	did.not.pass	did.not.pass	did.not.pass	others
426	chr1:+:156618629-156621276	passed	passed	passed	did.not.pass	did.not.pass	did.not.pass	others
427	chr1:+:156618637-156621276	passed	passed	passed	did.not.pass	did.not.pass	did.not.pass	others
428	chr1:+:156618644-156621276	passed	passed	passed	did.not.pass	did.not.pass	did.not.pass	others
429	chr1:+:156618653-156618901	passed	passed	passed	did.not.pass	did.not.pass	did.not.pass	others
430	chr1:+:156618653-156618922	passed	passed	passed	did.not.pass	did.not.pass	did.not.pass	others
431	chr1:+:156618653-156618956	passed	passed	passed	did.not.pass	did.not.pass	did.not.pass	others
432	chr1:+:156618653-156619215	passed	passed	passed	did.not.pass	did.not.pass	did.not.pass	others
433	chr1:+:156618653-156619380	passed	passed	passed	did.not.pass	did.not.pass	did.not.pass	others
434	chr1:+:156618653-156620745	passed	passed	passed	did.not.pass	did.not.pass	did.not.pass	others
435	chr1:+:156618653-156621217	passed	passed	passed	did.not.pass	did.not.pass	did.not.pass	others
436	chr1:+:156618653-156621258	passed	passed	passed	did.not.pass	did.not.pass	did.not.pass	others
437	chr1:+:156618653-156621276	passed	passed	passed	did.not.pass	did.not.pass	did.not.pass	others
438	chr1:+:156618653-156621289	passed	passed	passed	did.not.pass	did.not.pass	did.not.pass	others
439	chr1:+:156618653-156621301	passed	passed	passed	did.not.pass	did.not.pass	did.not.pass	others
440	chr1:+:156618653-156621331	passed	passed	passed	did.not.pass	did.not.pass	did.not.pass	others
441	chr1:+:156618653-156621339	passed	passed	passed	did.not.pass	did.not.pass	did.not.pass	others
442	chr1:+:156618653-156622202	passed	passed	passed	did.not.pass	did.not.pass	did.not.pass	others
443	chr1:+:156618701-156621247	passed	passed	passed	did.not.pass	did.not.pass	did.not.pass	others
444	chr1:+:156619085-156621247	passed	passed	passed	did.not.pass	did.not.pass	did.not.pass	others
445	chr1:+:156619326-156619624	passed	passed	passed	did.not.pass	did.not.pass	did.not.pass	others
446	chr1:+:156619473-156619624	passed	passed	passed	did.not.pass	did.not.pass	did.not.pass	others
447	chr1:+:156620115-156621247	passed	passed	passed	did.not.pass	did.not.pass	did.not.pass	others
448	chr1:+:156620799-156621247	passed	passed	passed	did.not.pass	did.not.pass	did.not.pass	others
449	chr1:+:156621276-156622084	passed	passed	passed	did.not.pass	did.not.pass	did.not.pass	others
450	chr1:+:156621276-156622218	passed	passed	passed	did.not.pass	did.not.pass	did.not.pass	others
451	chr1:+:156621276-156622334	passed	passed	passed	did.not.pass	did.not.pass	did.not.pass	others
452	chr1:+:156621330-156626809	passed	passed	passed	did.not.pass	did.not.pass	did.not.pass	others
453	chr1:+:156621359-156621462	passed	passed	passed	did.not.pass	did.not.pass	did.not.pass	others
454	chr1:+:156621388-156621430	passed	passed	passed	did.not.pass	did.not.pass	did.not.pass	others
455	chr1:+:156621430-156622140	passed	passed	passed	did.not.pass	did.not.pass	did.not.pass	others
456	chr1:+:156621430-156622161	passed	passed	passed	did.not.pass	did.not.pass	did.not.pass	others
457	chr1:+:156621430-156628402	passed	passed	passed	did.not.pass	did.not.pass	did.not.pass	others
458	chr1:+:156621462-156622086	passed	passed	passed	did.not.pass	did.not.pass	did.not.pass	others
459	chr1:+:156621462-156622104	passed	passed	passed	did.not.pass	did.not.pass	did.not.pass	others
460	chr1:+:156621462-156622113	passed	passed	passed	did.not.pass	did.not.pass	did.not.pass	others
461	chr1:+:156621462-156622140	passed	passed	passed	did.not.pass	did.not.pass	did.not.pass	others
462	chr1:+:156621462-156622158	passed	passed	passed	did.not.pass	did.not.pass	did.not.pass	others
463	chr1:+:156621462-156628492	passed	passed	passed	did.not.pass	did.not.pass	did.not.pass	others
464	chr1:+:156621481-156622000	passed	passed	passed	did.not.pass	did.not.pass	did.not.pass	others
465	chr1:+:156621481-156622084	passed	passed	passed	did.not.pass	did.not.pass	did.not.pass	others
466	chr1:+:156621481-156622086	passed	passed	passed	did.not.pass	did.not.pass	did.not.pass	others
467	chr1:+:156621481-156622090	passed	passed	passed	did.not.pass	did.not.pass	did.not.pass	others
468	chr1:+:156621481-156622104	passed	passed	passed	did.not.pass	did.not.pass	did.not.pass	others
469	chr1:+:156621481-156622113	passed	passed	passed	did.not.pass	did.not.pass	did.not.pass	others
470	chr1:+:156621481-156622134	passed	passed	passed	did.not.pass	did.not.pass	did.not.pass	others
471	chr1:+:156622059-156622090	passed	passed	passed	did.not.pass	did.not.pass	did.not.pass	others
472	chr1:+:156622073-156622113	passed	passed	passed	did.not.pass	did.not.pass	did.not.pass	others
473	chr1:+:156622090-156622111	passed	passed	passed	did.not.pass	did.not.pass	did.not.pass	others
474	chr1:+:156622090-156622123	passed	passed	passed	did.not.pass	did.not.pass	did.not.pass	others
475	chr1:+:156622090-156622129	passed	passed	passed	did.not.pass	did.not.pass	did.not.pass	others
476	chr1:+:156622090-156622132	passed	passed	passed	did.not.pass	did.not.pass	did.not.pass	others
477	chr1:+:156622090-156622138	passed	passed	passed	did.not.pass	did.not.pass	did.not.pass	others
478	chr1:+:156622090-156622147	passed	passed	passed	did.not.pass	did.not.pass	did.not.pass	others
479	chr1:+:156622090-156622153	passed	passed	passed	did.not.pass	did.not.pass	did.not.pass	others
480	chr1:+:156622090-156622531	passed	passed	passed	did.not.pass	did.not.pass	did.not.pass	others
481	chr1:+:156622090-156622603	passed	passed	passed	did.not.pass	did.not.pass	did.not.pass	others
482	chr1:+:156622090-156622606	passed	passed	passed	did.not.pass	did.not.pass	did.not.pass	others
483	chr1:+:156622090-156626073	passed	passed	passed	did.not.pass	did.not.pass	did.not.pass	others
484	chr1:+:156622090-156626130	passed	passed	passed	did.not.pass	did.not.pass	did.not.pass	others
485	chr1:+:156622090-156626729	passed	passed	passed	did.not.pass	did.not.pass	did.not.pass	others
486	chr1:+:156622090-156626767	passed	passed	passed	did.not.pass	did.not.pass	did.not.pass	others
487	chr1:+:156622090-156626799	passed	passed	passed	did.not.pass	did.not.pass	did.not.pass	others
488	chr1:+:156622090-156627466	passed	passed	passed	did.not.pass	did.not.pass	did.not.pass	others
489	chr1:+:156622095-156622318	passed	passed	passed	did.not.pass	did.not.pass	did.not.pass	others
490	chr1:+:156622161-156626126	passed	passed	passed	did.not.pass	did.not.pass	did.not.pass	others
491	chr1:+:156622161-156626802	passed	passed	passed	did.not.pass	did.not.pass	did.not.pass	others
492	chr1:+:156622161-156626812	passed	passed	passed	did.not.pass	did.not.pass	did.not.pass	others
493	chr1:+:156622161-156628402	passed	passed	passed	did.not.pass	did.not.pass	did.not.pass	others
494	chr1:+:156622173-156622218	passed	passed	passed	did.not.pass	did.not.pass	did.not.pass	others
495	chr1:+:156622173-156622236	passed	passed	passed	did.not.pass	did.not.pass	did.not.pass	others
496	chr1:+:156622173-156622461	passed	passed	passed	did.not.pass	did.not.pass	did.not.pass	others
497	chr1:+:156622178-156622277	passed	passed	passed	did.not.pass	did.not.pass	did.not.pass	others
498	chr1:+:156622182-156622218	passed	passed	passed	did.not.pass	did.not.pass	did.not.pass	others
499	chr1:+:156622187-156622620	passed	passed	passed	did.not.pass	did.not.pass	did.not.pass	others
500	chr1:+:156622210-156622248	passed	passed	passed	did.not.pass	did.not.pass	did.not.pass	others
501	chr1:+:156622218-156622266	passed	passed	passed	did.not.pass	did.not.pass	did.not.pass	others
502	chr1:+:156622218-156622548	passed	passed	passed	did.not.pass	did.not.pass	did.not.pass	others
503	chr1:+:156622266-156622382	passed	passed	passed	did.not.pass	did.not.pass	did.not.pass	others
504	chr1:+:156622334-156622382	passed	passed	passed	did.not.pass	did.not.pass	did.not.pass	others
505	chr1:+:156622334-156622531	passed	passed	passed	did.not.pass	did.not.pass	did.not.pass	others
506	chr1:+:156622334-156622566	passed	passed	passed	did.not.pass	did.not.pass	did.not.pass	others
507	chr1:+:156622425-156622531	passed	passed	passed	did.not.pass	did.not.pass	did.not.pass	others
508	chr1:+:156622425-156622606	passed	passed	passed	did.not.pass	did.not.pass	did.not.pass	others
509	chr1:+:156622434-156622485	passed	passed	passed	did.not.pass	did.not.pass	did.not.pass	others
510	chr1:+:156622434-156622487	passed	passed	passed	did.not.pass	did.not.pass	did.not.pass	others
511	chr1:+:156622434-156622498	passed	passed	passed	did.not.pass	did.not.pass	did.not.pass	others
512	chr1:+:156622434-156622657	passed	passed	passed	did.not.pass	did.not.pass	did.not.pass	others
513	chr1:+:156622434-156626073	passed	passed	passed	did.not.pass	did.not.pass	did.not.pass	others
514	chr1:+:156622453-156626729	passed	passed	passed	did.not.pass	did.not.pass	did.not.pass	others
515	chr1:+:156622470-156622548	passed	passed	passed	did.not.pass	did.not.pass	did.not.pass	others
516	chr1:+:156622470-156622566	passed	passed	passed	did.not.pass	did.not.pass	did.not.pass	others
517	chr1:+:156622510-156622560	passed	passed	passed	did.not.pass	did.not.pass	did.not.pass	others
518	chr1:+:156622512-156622566	passed	passed	passed	did.not.pass	did.not.pass	did.not.pass	others
519	chr1:+:156622512-156626123	passed	passed	passed	did.not.pass	did.not.pass	did.not.pass	others
520	chr1:+:156622539-156622566	passed	passed	passed	did.not.pass	did.not.pass	did.not.pass	others
521	chr1:+:156622539-156622620	passed	passed	passed	did.not.pass	did.not.pass	did.not.pass	others
522	chr1:+:156622549-156622579	passed	passed	passed	did.not.pass	did.not.pass	did.not.pass	others
523	chr1:+:156622549-156622603	passed	passed	passed	did.not.pass	did.not.pass	did.not.pass	others
524	chr1:+:156622549-156622606	passed	passed	passed	did.not.pass	did.not.pass	did.not.pass	others
525	chr1:+:156622566-156622620	passed	passed	passed	did.not.pass	did.not.pass	did.not.pass	others
526	chr1:+:156622657-156624408	passed	passed	passed	did.not.pass	did.not.pass	did.not.pass	others
527	chr1:+:156622657-156626073	passed	passed	passed	did.not.pass	did.not.pass	did.not.pass	others
528	chr1:+:156622657-156626120	passed	passed	passed	did.not.pass	did.not.pass	did.not.pass	others
529	chr1:+:156622657-156626126	passed	passed	passed	did.not.pass	did.not.pass	did.not.pass	others
530	chr1:+:156622662-156626073	passed	passed	passed	did.not.pass	did.not.pass	did.not.pass	others
531	chr1:+:156622671-156626729	passed	passed	passed	did.not.pass	did.not.pass	did.not.pass	others
532	chr1:+:156622684-156623085	passed	passed	passed	did.not.pass	did.not.pass	did.not.pass	others
533	chr1:+:156622684-156623105	passed	passed	passed	did.not.pass	did.not.pass	did.not.pass	others
534	chr1:+:156622684-156623871	passed	passed	passed	did.not.pass	did.not.pass	did.not.pass	others
535	chr1:+:156622684-156624788	passed	passed	passed	did.not.pass	did.not.pass	did.not.pass	others
536	chr1:+:156622684-156625059	passed	passed	passed	did.not.pass	did.not.pass	did.not.pass	others
537	chr1:+:156622684-156626019	passed	passed	passed	did.not.pass	did.not.pass	did.not.pass	others
538	chr1:+:156622684-156626729	passed	passed	passed	did.not.pass	did.not.pass	did.not.pass	others
539	chr1:+:156622684-156626767	passed	passed	passed	did.not.pass	did.not.pass	did.not.pass	others
540	chr1:+:156622684-156626799	passed	passed	passed	did.not.pass	did.not.pass	did.not.pass	others
541	chr1:+:156622684-156626859	passed	passed	passed	did.not.pass	did.not.pass	did.not.pass	others
542	chr1:+:156622684-156626875	passed	passed	passed	did.not.pass	did.not.pass	did.not.pass	others
543	chr1:+:156622684-156627466	passed	passed	passed	did.not.pass	did.not.pass	did.not.pass	others
544	chr1:+:156624012-156624044	passed	passed	passed	did.not.pass	did.not.pass	did.not.pass	others
545	chr1:+:156624129-156624254	passed	passed	passed	did.not.pass	did.not.pass	did.not.pass	others
546	chr1:+:156624824-156625252	passed	passed	passed	did.not.pass	did.not.pass	did.not.pass	others
547	chr1:+:156625230-156625337	passed	passed	passed	did.not.pass	did.not.pass	did.not.pass	others
548	chr1:+:156625260-156626073	passed	passed	passed	did.not.pass	did.not.pass	did.not.pass	others
549	chr1:+:156625337-156625418	passed	passed	passed	did.not.pass	did.not.pass	did.not.pass	others
550	chr1:+:156625488-156626073	passed	passed	passed	did.not.pass	did.not.pass	did.not.pass	others
551	chr1:+:156626103-156626767	passed	passed	passed	did.not.pass	did.not.pass	did.not.pass	others
552	chr1:+:156626103-156626799	passed	passed	passed	did.not.pass	did.not.pass	did.not.pass	others
553	chr1:+:156626132-156626729	passed	passed	passed	did.not.pass	did.not.pass	did.not.pass	others
554	chr1:+:156626132-156626812	passed	passed	passed	did.not.pass	did.not.pass	did.not.pass	others
555	chr1:+:156626132-156626818	passed	passed	passed	did.not.pass	did.not.pass	did.not.pass	others
556	chr1:+:156626143-156626793	passed	passed	passed	did.not.pass	did.not.pass	did.not.pass	others
557	chr1:+:156626170-156626729	passed	passed	passed	did.not.pass	did.not.pass	did.not.pass	others
558	chr1:+:156626170-156626816	passed	passed	passed	did.not.pass	did.not.pass	did.not.pass	others
559	chr1:+:156626170-156628436	passed	passed	passed	did.not.pass	did.not.pass	did.not.pass	others
560	chr1:+:156626172-156626812	passed	passed	passed	did.not.pass	did.not.pass	did.not.pass	others
561	chr1:+:156626177-156626729	passed	passed	passed	did.not.pass	did.not.pass	did.not.pass	others
562	chr1:+:156626181-156626767	passed	passed	passed	did.not.pass	did.not.pass	did.not.pass	others
563	chr1:+:156626181-156626799	passed	passed	passed	did.not.pass	did.not.pass	did.not.pass	others
564	chr1:+:156626181-156627466	passed	passed	passed	did.not.pass	did.not.pass	did.not.pass	others
565	chr1:+:156626187-156626729	passed	passed	passed	did.not.pass	did.not.pass	did.not.pass	others
566	chr1:+:156626741-156626812	passed	passed	passed	did.not.pass	did.not.pass	did.not.pass	others
567	chr1:+:156626832-156627066	passed	passed	passed	did.not.pass	did.not.pass	did.not.pass	others
568	chr1:+:156626832-156627466	passed	passed	passed	did.not.pass	did.not.pass	did.not.pass	others
569	chr1:+:156626888-156627066	passed	passed	passed	did.not.pass	did.not.pass	did.not.pass	others
570	chr1:+:156627431-156627517	passed	passed	passed	did.not.pass	did.not.pass	did.not.pass	others
571	chr1:+:156627517-156628884	passed	passed	passed	did.not.pass	did.not.pass	did.not.pass	others
572	chr1:+:156627517-156628934	passed	passed	passed	did.not.pass	did.not.pass	did.not.pass	others
573	chr1:+:156627540-156627918	passed	passed	passed	did.not.pass	did.not.pass	did.not.pass	others
574	chr1:+:156627540-156628492	passed	passed	passed	did.not.pass	did.not.pass	did.not.pass	others
575	chr1:+:156627549-156627839	passed	passed	passed	did.not.pass	did.not.pass	did.not.pass	others
576	chr1:+:156627549-156627852	passed	passed	passed	did.not.pass	did.not.pass	did.not.pass	others
577	chr1:+:156627549-156627927	passed	passed	passed	did.not.pass	did.not.pass	did.not.pass	others
578	chr1:+:156627549-156627945	passed	passed	passed	did.not.pass	did.not.pass	did.not.pass	others
579	chr1:+:156627881-156628860	passed	passed	passed	did.not.pass	did.not.pass	did.not.pass	others
580	chr1:+:156627962-156628918	passed	passed	passed	did.not.pass	did.not.pass	did.not.pass	others
581	chr1:+:156627978-156628402	passed	passed	passed	did.not.pass	did.not.pass	did.not.pass	others
582	chr1:+:156627981-156628818	passed	passed	passed	did.not.pass	did.not.pass	did.not.pass	others
583	chr1:+:156627987-156628334	passed	passed	passed	did.not.pass	did.not.pass	did.not.pass	others
584	chr1:+:156628017-156628068	passed	passed	passed	did.not.pass	did.not.pass	did.not.pass	others
585	chr1:+:156628024-156628073	passed	passed	passed	did.not.pass	did.not.pass	did.not.pass	others
586	chr1:+:156628037-156628818	passed	passed	passed	did.not.pass	did.not.pass	did.not.pass	others
587	chr1:+:156628063-156628357	passed	passed	passed	did.not.pass	did.not.pass	did.not.pass	others
588	chr1:+:156628063-156628373	passed	passed	passed	did.not.pass	did.not.pass	did.not.pass	others
589	chr1:+:156628389-156628865	passed	passed	passed	did.not.pass	did.not.pass	did.not.pass	others
590	chr1:+:156628392-156628884	passed	passed	passed	did.not.pass	did.not.pass	did.not.pass	others
591	chr1:+:156628394-156628865	passed	passed	passed	did.not.pass	did.not.pass	did.not.pass	others
592	chr1:+:156628402-156628839	passed	passed	passed	did.not.pass	did.not.pass	did.not.pass	others
593	chr1:+:156628418-156628865	passed	passed	passed	did.not.pass	did.not.pass	did.not.pass	others
594	chr1:+:156628425-156628957	passed	passed	passed	did.not.pass	did.not.pass	did.not.pass	others
595	chr1:+:156628441-156628492	passed	passed	passed	did.not.pass	did.not.pass	did.not.pass	others
596	chr1:+:156628469-156628492	passed	passed	passed	did.not.pass	did.not.pass	did.not.pass	others
597	chr1:+:156628481-156628818	passed	passed	passed	did.not.pass	did.not.pass	did.not.pass	others
598	chr1:+:156628481-156629085	passed	passed	passed	did.not.pass	did.not.pass	did.not.pass	others
599	chr1:+:156628492-156628842	passed	passed	passed	did.not.pass	did.not.pass	did.not.pass	others
600	chr1:+:156628492-156628865	passed	passed	passed	did.not.pass	did.not.pass	did.not.pass	others
601	chr1:+:156628508-156628818	passed	passed	passed	did.not.pass	did.not.pass	did.not.pass	others
602	chr1:+:156628525-156628627	passed	passed	passed	did.not.pass	did.not.pass	did.not.pass	others
603	chr1:+:156628525-156628714	passed	passed	passed	did.not.pass	did.not.pass	did.not.pass	others
604	chr1:+:156628525-156628745	passed	passed	passed	did.not.pass	did.not.pass	did.not.pass	others
605	chr1:+:156628525-156628753	passed	passed	passed	did.not.pass	did.not.pass	did.not.pass	others
606	chr1:+:156628525-156628773	passed	passed	passed	did.not.pass	did.not.pass	did.not.pass	others
607	chr1:+:156628525-156628779	passed	passed	passed	did.not.pass	did.not.pass	did.not.pass	others
608	chr1:+:156628525-156628789	passed	passed	passed	did.not.pass	did.not.pass	did.not.pass	others
609	chr1:+:156628525-156628837	passed	passed	passed	did.not.pass	did.not.pass	did.not.pass	others
610	chr1:+:156628525-156628839	passed	passed	passed	did.not.pass	did.not.pass	did.not.pass	others
611	chr1:+:156628525-156628957	passed	passed	passed	did.not.pass	did.not.pass	did.not.pass	others
612	chr1:+:156628525-156629216	passed	passed	passed	did.not.pass	did.not.pass	did.not.pass	others
613	chr1:+:156628546-156628818	passed	passed	passed	did.not.pass	did.not.pass	did.not.pass	others
614	chr1:+:156628546-156629014	passed	passed	passed	did.not.pass	did.not.pass	did.not.pass	others
615	chr1:+:156628662-156628818	passed	passed	passed	did.not.pass	did.not.pass	did.not.pass	others
616	chr1:+:156628797-156628907	passed	passed	passed	did.not.pass	did.not.pass	did.not.pass	others
617	chr1:+:156628797-156629010	passed	passed	passed	did.not.pass	did.not.pass	did.not.pass	others
618	chr1:+:156628797-156629216	passed	passed	passed	did.not.pass	did.not.pass	did.not.pass	others
619	chr1:+:156628818-156629095	passed	passed	passed	did.not.pass	did.not.pass	did.not.pass	others
620	chr1:+:156628865-156629010	passed	passed	passed	did.not.pass	did.not.pass	did.not.pass	others
621	chr1:+:156628884-156628926	passed	passed	passed	did.not.pass	did.not.pass	did.not.pass	others
622	chr1:+:156628884-156629014	passed	passed	passed	did.not.pass	did.not.pass	did.not.pass	others
623	chr1:+:156628884-156629105	passed	passed	passed	did.not.pass	did.not.pass	did.not.pass	others
624	chr1:+:156628913-156628934	passed	passed	passed	did.not.pass	did.not.pass	did.not.pass	others
625	chr1:+:156628918-156628957	passed	passed	passed	did.not.pass	did.not.pass	did.not.pass	others
626	chr1:+:156628918-156629010	passed	passed	passed	did.not.pass	did.not.pass	did.not.pass	others
627	chr1:+:156628918-156629105	passed	passed	passed	did.not.pass	did.not.pass	did.not.pass	others
628	chr1:+:156628961-156629105	passed	passed	passed	did.not.pass	did.not.pass	did.not.pass	others
629	chr1:+:156628966-156629064	passed	passed	passed	did.not.pass	did.not.pass	did.not.pass	others
630	chr1:+:156628975-156629021	passed	passed	passed	did.not.pass	did.not.pass	did.not.pass	others
631	chr1:+:156628994-156629088	passed	passed	passed	did.not.pass	did.not.pass	did.not.pass	others
632	chr1:+:156629013-156629048	passed	passed	passed	did.not.pass	did.not.pass	did.not.pass	others
633	chr1:+:156629031-156629064	passed	passed	passed	did.not.pass	did.not.pass	did.not.pass	others
634	chr1:+:156629031-156629088	passed	passed	passed	did.not.pass	did.not.pass	did.not.pass	others
635	chr1:+:156629031-156629095	passed	passed	passed	did.not.pass	did.not.pass	did.not.pass	others
636	chr1:+:156629034-156629064	passed	passed	passed	did.not.pass	did.not.pass	did.not.pass	others
637	chr1:+:156629042-156629085	passed	passed	passed	did.not.pass	did.not.pass	did.not.pass	others
638	chr1:+:156629048-156629088	passed	passed	passed	did.not.pass	did.not.pass	did.not.pass	others
639	chr1:+:156629048-156629095	passed	passed	passed	did.not.pass	did.not.pass	did.not.pass	others
640	chr1:+:156629048-156629105	passed	passed	passed	did.not.pass	did.not.pass	did.not.pass	others
641	chr1:+:156629048-156629132	passed	passed	passed	did.not.pass	did.not.pass	did.not.pass	others
642	chr1:+:156629048-156629216	passed	passed	passed	did.not.pass	did.not.pass	did.not.pass	others
643	chr1:+:156629054-156629088	passed	passed	passed	did.not.pass	did.not.pass	did.not.pass	others
644	chr1:+:156629088-156629152	passed	passed	passed	did.not.pass	did.not.pass	did.not.pass	others
645	chr1:+:156629224-156629251	passed	passed	passed	did.not.pass	did.not.pass	did.not.pass	others
646	chr1:+:159159662-159161729	passed	passed	passed	did.not.pass	did.not.pass	did.not.pass	others
647	chr1:+:159161866-159162376	passed	passed	passed	did.not.pass	did.not.pass	did.not.pass	others
648	chr1:+:159162520-159163266	passed	passed	passed	did.not.pass	did.not.pass	did.not.pass	others
649	chr1:+:159163350-159163679	passed	passed	passed	did.not.pass	did.not.pass	did.not.pass	others
650	chr1:+:159163350-159163683	passed	passed	passed	did.not.pass	did.not.pass	did.not.pass	others
651	chr1:+:159166222-159166825	passed	passed	passed	did.not.pass	did.not.pass	did.not.pass	others
652	chr1:+:159166850-159169547	passed	passed	passed	did.not.pass	did.not.pass	did.not.pass	others
653	chr1:+:159170714-159171097	passed	passed	passed	did.not.pass	did.not.pass	did.not.pass	others
654	chr1:+:159170797-159171010	passed	passed	passed	did.not.pass	did.not.pass	did.not.pass	others
655	chr1:+:159170802-159171010	passed	passed	passed	did.not.pass	did.not.pass	did.not.pass	others
656	chr1:+:159171001-159171113	passed	passed	passed	did.not.pass	did.not.pass	did.not.pass	others
657	chr1:+:159171220-159171307	passed	passed	passed	did.not.pass	did.not.pass	did.not.pass	others
658	chr1:+:159171407-159171448	passed	passed	passed	did.not.pass	did.not.pass	did.not.pass	others
659	chr1:+:159171917-159171997	passed	passed	passed	did.not.pass	did.not.pass	did.not.pass	others
660	chr1:+:160085627-160090695	passed	passed	passed	did.not.pass	did.not.pass	did.not.pass	others
661	chr1:+:160085663-160090707	passed	passed	passed	did.not.pass	did.not.pass	did.not.pass	others
662	chr1:+:160090791-160090981	passed	passed	passed	did.not.pass	did.not.pass	did.not.pass	others
663	chr1:+:160090791-160090993	passed	passed	passed	did.not.pass	did.not.pass	did.not.pass	others
664	chr1:+:160090800-160090993	passed	passed	passed	did.not.pass	did.not.pass	did.not.pass	others
665	chr1:+:160091041-160093795	passed	passed	passed	did.not.pass	did.not.pass	did.not.pass	others
666	chr1:+:160093574-160094133	passed	passed	passed	did.not.pass	did.not.pass	did.not.pass	others
667	chr1:+:160094136-160094160	passed	passed	passed	did.not.pass	did.not.pass	did.not.pass	others
668	chr1:+:160094142-160094173	passed	passed	passed	did.not.pass	did.not.pass	did.not.pass	others
669	chr1:+:160094220-160094947	passed	passed	passed	did.not.pass	did.not.pass	did.not.pass	others
670	chr1:+:160094220-160097341	passed	passed	passed	did.not.pass	did.not.pass	did.not.pass	others
671	chr1:+:160095043-160095259	passed	passed	passed	did.not.pass	did.not.pass	did.not.pass	others
672	chr1:+:160095043-160096149	passed	passed	passed	did.not.pass	did.not.pass	did.not.pass	others
673	chr1:+:160095043-160097162	passed	passed	passed	did.not.pass	did.not.pass	did.not.pass	others
674	chr1:+:160095043-160097374	passed	passed	passed	did.not.pass	did.not.pass	did.not.pass	others
675	chr1:+:160095043-160097398	passed	passed	passed	did.not.pass	did.not.pass	did.not.pass	others
676	chr1:+:160095043-160097413	passed	passed	passed	did.not.pass	did.not.pass	did.not.pass	others
677	chr1:+:160097421-160097544	passed	passed	passed	did.not.pass	did.not.pass	did.not.pass	others
678	chr1:+:160097421-160098441	passed	passed	passed	did.not.pass	did.not.pass	did.not.pass	others
679	chr1:+:160098635-160098769	passed	passed	passed	did.not.pass	did.not.pass	did.not.pass	others
680	chr1:+:160098640-160098853	passed	passed	passed	did.not.pass	did.not.pass	did.not.pass	others
681	chr1:+:160098886-160099065	passed	passed	passed	did.not.pass	did.not.pass	did.not.pass	others
682	chr1:+:160099151-160100027	passed	passed	passed	did.not.pass	did.not.pass	did.not.pass	others
683	chr1:+:160100072-160100211	passed	passed	passed	did.not.pass	did.not.pass	did.not.pass	others
684	chr1:+:160103387-160104363	passed	passed	passed	did.not.pass	did.not.pass	did.not.pass	others
685	chr1:+:160104410-160105049	passed	passed	passed	did.not.pass	did.not.pass	did.not.pass	others
686	chr1:+:160105085-160105277	passed	passed	passed	did.not.pass	did.not.pass	did.not.pass	others
687	chr1:+:160105085-160105331	passed	passed	passed	did.not.pass	did.not.pass	did.not.pass	others
688	chr1:+:160105783-160106063	passed	passed	passed	did.not.pass	did.not.pass	did.not.pass	others
689	chr1:+:160105783-160106087	passed	passed	passed	did.not.pass	did.not.pass	did.not.pass	others
690	chr1:+:160106120-160106359	passed	passed	passed	did.not.pass	did.not.pass	did.not.pass	others
691	chr1:+:160106505-160106708	passed	passed	passed	did.not.pass	did.not.pass	did.not.pass	others
692	chr1:+:160109497-160111133	passed	passed	passed	did.not.pass	did.not.pass	did.not.pass	others
693	chr1:+:160109535-160109640	passed	passed	passed	did.not.pass	did.not.pass	did.not.pass	others
694	chr1:+:160109740-160111083	passed	passed	passed	did.not.pass	did.not.pass	did.not.pass	others
695	chr1:+:160109763-160110347	passed	passed	passed	did.not.pass	did.not.pass	did.not.pass	others
696	chr1:+:160110979-160111133	passed	passed	passed	did.not.pass	did.not.pass	did.not.pass	others
697	chr1:+:160111133-160111487	passed	passed	passed	did.not.pass	did.not.pass	did.not.pass	others
698	chr1:+:160111133-160111546	passed	passed	passed	did.not.pass	did.not.pass	did.not.pass	others
699	chr1:+:160111133-160111828	passed	passed	passed	did.not.pass	did.not.pass	did.not.pass	others
700	chr1:+:160111133-160112364	passed	passed	passed	did.not.pass	did.not.pass	did.not.pass	others
701	chr1:+:160111133-160112775	passed	passed	passed	did.not.pass	did.not.pass	did.not.pass	others
702	chr1:+:160111159-160111182	passed	passed	passed	did.not.pass	did.not.pass	did.not.pass	others
703	chr1:+:160111159-160111828	passed	passed	passed	did.not.pass	did.not.pass	did.not.pass	others
704	chr1:+:160111159-160112775	passed	passed	passed	did.not.pass	did.not.pass	did.not.pass	others
705	chr1:+:160111398-160111503	passed	passed	passed	did.not.pass	did.not.pass	did.not.pass	others
706	chr1:+:160111638-160111704	passed	passed	passed	did.not.pass	did.not.pass	did.not.pass	others
707	chr1:+:160111654-160111710	passed	passed	passed	did.not.pass	did.not.pass	did.not.pass	others
708	chr1:+:160111664-160111891	passed	passed	passed	did.not.pass	did.not.pass	did.not.pass	others
709	chr1:+:160111697-160111844	passed	passed	passed	did.not.pass	did.not.pass	did.not.pass	others
710	chr1:+:160111710-160111750	passed	passed	passed	did.not.pass	did.not.pass	did.not.pass	others
711	chr1:+:160111710-160111788	passed	passed	passed	did.not.pass	did.not.pass	did.not.pass	others
712	chr1:+:160111977-160112070	passed	passed	passed	did.not.pass	did.not.pass	did.not.pass	others
713	chr1:+:160112268-160112380	passed	passed	passed	did.not.pass	did.not.pass	did.not.pass	others
714	chr1:+:160112319-160112453	passed	passed	passed	did.not.pass	did.not.pass	did.not.pass	others
715	chr1:+:160112452-160112891	passed	passed	passed	did.not.pass	did.not.pass	did.not.pass	others
716	chr1:+:160112498-160112546	passed	passed	passed	did.not.pass	did.not.pass	did.not.pass	others
717	chr1:+:160112630-160112652	passed	passed	passed	did.not.pass	did.not.pass	did.not.pass	others
718	chr1:+:160112630-160112706	passed	passed	passed	did.not.pass	did.not.pass	did.not.pass	others
719	chr1:+:160112652-160113177	passed	passed	passed	did.not.pass	did.not.pass	did.not.pass	others
720	chr1:+:160112680-160112997	passed	passed	passed	did.not.pass	did.not.pass	did.not.pass	others
721	chr1:+:160112729-160112866	passed	passed	passed	did.not.pass	did.not.pass	did.not.pass	others
722	chr1:+:160112775-160112810	passed	passed	passed	did.not.pass	did.not.pass	did.not.pass	others
723	chr1:+:160112926-160112990	passed	passed	passed	did.not.pass	did.not.pass	did.not.pass	others
724	chr1:+:160320040-160321038	passed	passed	passed	did.not.pass	did.not.pass	did.not.pass	others
725	chr1:+:160322781-160323969	passed	passed	passed	did.not.pass	did.not.pass	did.not.pass	others
726	chr1:+:160323947-160323969	passed	passed	passed	did.not.pass	did.not.pass	did.not.pass	others
727	chr1:+:160326137-160326454	passed	passed	passed	did.not.pass	did.not.pass	did.not.pass	others
728	chr1:+:160328051-160328460	passed	passed	passed	did.not.pass	did.not.pass	did.not.pass	others
729	chr1:+:161488494-161488526	passed	passed	passed	did.not.pass	did.not.pass	did.not.pass	others
730	chr1:+:169099328-169100604	passed	passed	passed	did.not.pass	did.not.pass	did.not.pass	others
731	chr1:+:169101253-169101299	passed	passed	passed	did.not.pass	did.not.pass	did.not.pass	others
732	chr1:+:172558070-172560123	passed	passed	passed	did.not.pass	did.not.pass	did.not.pass	others
733	chr1:+:172560211-172569209	passed	passed	passed	did.not.pass	did.not.pass	did.not.pass	others
734	chr1:+:180159678-180163380	passed	passed	passed	did.not.pass	did.not.pass	did.not.pass	others
735	chr1:+:180159715-180163371	passed	passed	passed	did.not.pass	did.not.pass	did.not.pass	others
736	chr1:+:180163380-180163410	passed	passed	passed	did.not.pass	did.not.pass	did.not.pass	others
737	chr1:+:180166676-180166736	passed	passed	passed	did.not.pass	did.not.pass	did.not.pass	others
738	chr1:+:180167009-180167045	passed	passed	passed	did.not.pass	did.not.pass	did.not.pass	others
739	chr1:+:180167045-180167137	passed	passed	passed	did.not.pass	did.not.pass	did.not.pass	others
740	chr1:+:19655154-19655188	passed	passed	passed	did.not.pass	did.not.pass	did.not.pass	others
741	chr1:+:197237612-197265982	passed	passed	passed	did.not.pass	did.not.pass	did.not.pass	others
742	chr1:+:197266048-197297551	passed	passed	passed	did.not.pass	did.not.pass	did.not.pass	others
743	chr1:+:197297848-197298010	passed	passed	passed	did.not.pass	did.not.pass	did.not.pass	others
744	chr1:+:197389955-197390129	passed	passed	passed	did.not.pass	did.not.pass	did.not.pass	others
745	chr1:+:197404742-197407680	passed	passed	passed	did.not.pass	did.not.pass	did.not.pass	others
746	chr1:+:197407805-197411305	passed	passed	passed	did.not.pass	did.not.pass	did.not.pass	others
747	chr1:+:197411422-197411618	passed	passed	passed	did.not.pass	did.not.pass	did.not.pass	others
748	chr1:+:201858068-201858586	passed	passed	passed	did.not.pass	did.not.pass	did.not.pass	others
749	chr1:+:201858744-201859610	passed	passed	passed	did.not.pass	did.not.pass	did.not.pass	others
750	chr1:+:201859598-201860549	passed	passed	passed	did.not.pass	did.not.pass	did.not.pass	others
751	chr1:+:201859715-201860614	passed	passed	passed	did.not.pass	did.not.pass	did.not.pass	others
752	chr1:+:201860549-201860584	passed	passed	passed	did.not.pass	did.not.pass	did.not.pass	others
753	chr1:+:201860668-201861289	passed	passed	passed	did.not.pass	did.not.pass	did.not.pass	others
754	chr1:+:201860696-201860969	passed	passed	passed	did.not.pass	did.not.pass	did.not.pass	others
755	chr1:+:202092429-202092678	passed	passed	passed	did.not.pass	did.not.pass	did.not.pass	others
756	chr1:+:202096952-202097051	passed	passed	passed	did.not.pass	did.not.pass	did.not.pass	others
757	chr1:+:202096952-202097112	passed	passed	passed	did.not.pass	did.not.pass	did.not.pass	others
758	chr1:+:202096952-202097214	passed	passed	passed	did.not.pass	did.not.pass	did.not.pass	others
759	chr1:+:202096952-202097363	passed	passed	passed	did.not.pass	did.not.pass	did.not.pass	others
760	chr1:+:202096952-202097500	passed	passed	passed	did.not.pass	did.not.pass	did.not.pass	others
761	chr1:+:202096994-202097063	passed	passed	passed	did.not.pass	did.not.pass	did.not.pass	others
762	chr1:+:202097027-202097060	passed	passed	passed	did.not.pass	did.not.pass	did.not.pass	others
763	chr1:+:202097479-202097715	passed	passed	passed	did.not.pass	did.not.pass	did.not.pass	others
764	chr1:+:202097612-202097709	passed	passed	passed	did.not.pass	did.not.pass	did.not.pass	others
765	chr1:+:202097612-202097713	passed	passed	passed	did.not.pass	did.not.pass	did.not.pass	others
766	chr1:+:202097685-202097715	passed	passed	passed	did.not.pass	did.not.pass	did.not.pass	others
767	chr1:+:202097812-202097913	passed	passed	passed	did.not.pass	did.not.pass	did.not.pass	others
768	chr1:+:202098279-202098414	passed	passed	passed	did.not.pass	did.not.pass	did.not.pass	others
769	chr1:+:202098323-202098347	passed	passed	passed	did.not.pass	did.not.pass	did.not.pass	others
770	chr1:+:202099321-202099419	passed	passed	passed	did.not.pass	did.not.pass	did.not.pass	others
771	chr1:+:202099634-202099669	passed	passed	passed	did.not.pass	did.not.pass	did.not.pass	others
772	chr1:+:202099823-202099895	passed	passed	passed	did.not.pass	did.not.pass	did.not.pass	others
773	chr1:+:202099823-202099997	passed	passed	passed	did.not.pass	did.not.pass	did.not.pass	others
774	chr1:+:202100086-202100110	passed	passed	passed	did.not.pass	did.not.pass	did.not.pass	others
775	chr1:+:202101729-202101845	passed	passed	passed	did.not.pass	did.not.pass	did.not.pass	others
776	chr1:+:202101850-202101949	passed	passed	passed	did.not.pass	did.not.pass	did.not.pass	others
777	chr1:+:202101950-202102005	passed	passed	passed	did.not.pass	did.not.pass	did.not.pass	others
778	chr1:+:202102023-202102195	passed	passed	passed	did.not.pass	did.not.pass	did.not.pass	others
779	chr1:+:203097560-203098074	passed	passed	passed	did.not.pass	did.not.pass	did.not.pass	others
780	chr1:+:203134689-203134784	passed	passed	passed	did.not.pass	did.not.pass	did.not.pass	others
781	chr1:+:203135103-203135153	passed	passed	passed	did.not.pass	did.not.pass	did.not.pass	others
782	chr1:+:203135239-203135273	passed	passed	passed	did.not.pass	did.not.pass	did.not.pass	others
783	chr1:+:203135353-203135421	passed	passed	passed	did.not.pass	did.not.pass	did.not.pass	others
784	chr1:+:203135585-203135615	passed	passed	passed	did.not.pass	did.not.pass	did.not.pass	others
785	chr1:+:203135725-203135766	passed	passed	passed	did.not.pass	did.not.pass	did.not.pass	others
786	chr1:+:203136056-203136102	passed	passed	passed	did.not.pass	did.not.pass	did.not.pass	others
787	chr1:+:203136280-203136316	passed	passed	passed	did.not.pass	did.not.pass	did.not.pass	others
788	chr1:+:203136280-203136352	passed	passed	passed	did.not.pass	did.not.pass	did.not.pass	others
789	chr1:+:203596347-203600947	passed	passed	passed	did.not.pass	did.not.pass	did.not.pass	others
790	chr1:+:203596347-203651871	passed	passed	passed	did.not.pass	did.not.pass	did.not.pass	others
791	chr1:+:203668845-203669351	passed	passed	passed	did.not.pass	did.not.pass	did.not.pass	others
792	chr1:+:203678630-203680004	passed	passed	passed	did.not.pass	did.not.pass	did.not.pass	others
793	chr1:+:203710047-203710117	passed	passed	passed	did.not.pass	did.not.pass	did.not.pass	others
794	chr1:+:203710234-203710322	passed	passed	passed	did.not.pass	did.not.pass	did.not.pass	others
795	chr1:+:203710293-203710333	passed	passed	passed	did.not.pass	did.not.pass	did.not.pass	others
796	chr1:+:203713025-203713117	passed	passed	passed	did.not.pass	did.not.pass	did.not.pass	others
797	chr1:+:204797910-204839165	passed	passed	passed	did.not.pass	did.not.pass	did.not.pass	others
798	chr1:+:204797910-204839731	passed	passed	passed	did.not.pass	did.not.pass	did.not.pass	others
799	chr1:+:204842855-204889759	passed	passed	passed	did.not.pass	did.not.pass	did.not.pass	others
800	chr1:+:204937980-204938004	passed	passed	passed	did.not.pass	did.not.pass	did.not.pass	others
801	chr1:+:204951148-204951801	passed	passed	passed	did.not.pass	did.not.pass	did.not.pass	others
802	chr1:+:204955242-204956552	passed	passed	passed	did.not.pass	did.not.pass	did.not.pass	others
803	chr1:+:204985681-204985724	passed	passed	passed	did.not.pass	did.not.pass	did.not.pass	others
804	chr1:+:204985776-204987009	passed	passed	passed	did.not.pass	did.not.pass	did.not.pass	others
805	chr1:+:204986556-204987009	passed	passed	passed	did.not.pass	did.not.pass	did.not.pass	others
806	chr1:+:204987206-204988991	passed	passed	passed	did.not.pass	did.not.pass	did.not.pass	others
807	chr1:+:204987206-204989018	passed	passed	passed	did.not.pass	did.not.pass	did.not.pass	others
808	chr1:+:204987251-204988991	passed	passed	passed	did.not.pass	did.not.pass	did.not.pass	others
809	chr1:+:204989111-204989154	passed	passed	passed	did.not.pass	did.not.pass	did.not.pass	others
810	chr1:+:204989216-204989277	passed	passed	passed	did.not.pass	did.not.pass	did.not.pass	others
811	chr1:+:204989519-204989558	passed	passed	passed	did.not.pass	did.not.pass	did.not.pass	others
812	chr1:+:204989961-204990119	passed	passed	passed	did.not.pass	did.not.pass	did.not.pass	others
813	chr1:+:204990136-204990215	passed	passed	passed	did.not.pass	did.not.pass	did.not.pass	others
814	chr1:+:204990401-204990488	passed	passed	passed	did.not.pass	did.not.pass	did.not.pass	others
815	chr1:+:204991714-204991766	passed	passed	passed	did.not.pass	did.not.pass	did.not.pass	others
816	chr1:+:205027791-205028292	passed	passed	passed	did.not.pass	did.not.pass	did.not.pass	others
817	chr1:+:205033878-205034235	passed	passed	passed	did.not.pass	did.not.pass	did.not.pass	others
818	chr1:+:205035589-205035638	passed	passed	passed	did.not.pass	did.not.pass	did.not.pass	others
819	chr1:+:205039189-205039589	passed	passed	passed	did.not.pass	did.not.pass	did.not.pass	others
820	chr1:+:205039189-205039604	passed	passed	passed	did.not.pass	did.not.pass	did.not.pass	others
821	chr1:+:205041723-205042249	passed	passed	passed	did.not.pass	did.not.pass	did.not.pass	others
822	chr1:+:205042294-205042783	passed	passed	passed	did.not.pass	did.not.pass	did.not.pass	others
823	chr1:+:205042969-205043221	passed	passed	passed	did.not.pass	did.not.pass	did.not.pass	others
824	chr1:+:205043983-205044019	passed	passed	passed	did.not.pass	did.not.pass	did.not.pass	others
825	chr1:+:205044582-205044611	passed	passed	passed	did.not.pass	did.not.pass	did.not.pass	others
826	chr1:+:227083537-227083559	passed	passed	passed	did.not.pass	did.not.pass	did.not.pass	others
827	chr1:+:236332055-236341746	passed	passed	passed	did.not.pass	did.not.pass	did.not.pass	others
828	chr1:+:236341936-236343277	passed	passed	passed	did.not.pass	did.not.pass	did.not.pass	others
829	chr1:+:236368495-236368524	passed	passed	passed	did.not.pass	did.not.pass	did.not.pass	others
830	chr1:+:236371454-236372755	passed	passed	passed	did.not.pass	did.not.pass	did.not.pass	others
831	chr1:+:236371454-236373652	passed	passed	passed	did.not.pass	did.not.pass	did.not.pass	others
832	chr1:+:236371454-236378785	passed	passed	passed	did.not.pass	did.not.pass	did.not.pass	others
833	chr1:+:236371454-236382891	passed	passed	passed	did.not.pass	did.not.pass	did.not.pass	others
834	chr1:+:236371843-236371901	passed	passed	passed	did.not.pass	did.not.pass	did.not.pass	others
835	chr1:+:24797428-24797489	passed	passed	passed	did.not.pass	did.not.pass	did.not.pass	others
836	chr1:+:40421695-40422762	passed	passed	passed	did.not.pass	did.not.pass	did.not.pass	others
837	chr1:+:40421871-40422762	passed	passed	passed	did.not.pass	did.not.pass	did.not.pass	others
838	chr1:+:40434158-40434248	passed	passed	passed	did.not.pass	did.not.pass	did.not.pass	others
839	chr1:+:43770836-43770918	passed	passed	passed	did.not.pass	did.not.pass	did.not.pass	others
840	chr1:+:43991816-43994327	passed	passed	passed	did.not.pass	did.not.pass	did.not.pass	others
841	chr1:+:43995260-44003868	passed	passed	passed	did.not.pass	did.not.pass	did.not.pass	others
842	chr1:+:44056343-44056678	passed	passed	passed	did.not.pass	did.not.pass	did.not.pass	others
843	chr1:+:44072630-44075053	passed	passed	passed	did.not.pass	did.not.pass	did.not.pass	others
844	chr1:+:44079386-44083172	passed	passed	passed	did.not.pass	did.not.pass	did.not.pass	others
845	chr1:+:44086663-44086855	passed	passed	passed	did.not.pass	did.not.pass	did.not.pass	others
846	chr1:+:44088669-44088833	passed	passed	passed	did.not.pass	did.not.pass	did.not.pass	others
847	chr1:+:44088751-44088804	passed	passed	passed	did.not.pass	did.not.pass	did.not.pass	others
848	chr1:+:44088827-44088850	passed	passed	passed	did.not.pass	did.not.pass	did.not.pass	others
849	chr1:+:82266446-82302569	passed	passed	passed	did.not.pass	did.not.pass	did.not.pass	others
850	chr1:+:82266753-82302569	passed	passed	passed	did.not.pass	did.not.pass	did.not.pass	others
851	chr10:-:123315059-123325150	passed	passed	passed	did.not.pass	did.not.pass	did.not.pass	others
852	chr10:-:123324998-123325150	passed	passed	passed	did.not.pass	did.not.pass	did.not.pass	others
853	chr10:-:15256083-15256185	passed	passed	passed	did.not.pass	did.not.pass	did.not.pass	others
854	chr10:-:15290807-15296719	passed	passed	passed	did.not.pass	did.not.pass	did.not.pass	others
855	chr10:-:15296846-15317853	passed	passed	passed	did.not.pass	did.not.pass	did.not.pass	others
856	chr10:-:33189539-33189966	passed	passed	passed	did.not.pass	did.not.pass	did.not.pass	others
857	chr10:-:33200505-33200547	passed	passed	passed	did.not.pass	did.not.pass	did.not.pass	others
858	chr10:-:33200971-33208812	passed	passed	passed	did.not.pass	did.not.pass	did.not.pass	others
859	chr10:-:33211250-33211567	passed	passed	passed	did.not.pass	did.not.pass	did.not.pass	others
860	chr10:-:55566467-55566489	passed	passed	passed	did.not.pass	did.not.pass	did.not.pass	others
861	chr10:-:55566882-55570315	passed	passed	passed	did.not.pass	did.not.pass	did.not.pass	others
862	chr10:-:55571379-55587152	passed	passed	passed	did.not.pass	did.not.pass	did.not.pass	others
863	chr10:-:55576037-55587152	passed	passed	passed	did.not.pass	did.not.pass	did.not.pass	others
864	chr10:-:55579990-55587152	passed	passed	passed	did.not.pass	did.not.pass	did.not.pass	others
865	chr10:-:55599624-55600079	passed	passed	passed	did.not.pass	did.not.pass	did.not.pass	others
866	chr10:-:55600256-55912859	passed	passed	passed	did.not.pass	did.not.pass	did.not.pass	others
867	chr10:-:55617023-55618228	passed	passed	passed	did.not.pass	did.not.pass	did.not.pass	others
868	chr10:-:55821980-55826516	passed	passed	passed	did.not.pass	did.not.pass	did.not.pass	others
869	chr10:-:55849823-56128879	passed	passed	passed	did.not.pass	did.not.pass	did.not.pass	others
870	chr10:-:55996691-56128879	passed	passed	passed	did.not.pass	did.not.pass	did.not.pass	others
871	chr10:-:56560763-56560932	passed	passed	passed	did.not.pass	did.not.pass	did.not.pass	others
872	chr10:-:56564313-56579916	passed	passed	passed	did.not.pass	did.not.pass	did.not.pass	others
873	chr10:-:56564313-56657209	passed	passed	passed	did.not.pass	did.not.pass	did.not.pass	others
874	chr10:-:56580039-56657209	passed	passed	passed	did.not.pass	did.not.pass	did.not.pass	others
875	chr10:-:56624556-56657209	passed	passed	passed	did.not.pass	did.not.pass	did.not.pass	others
876	chr10:-:56926411-57335409	passed	passed	passed	did.not.pass	did.not.pass	did.not.pass	others
877	chr10:-:73510075-73510248	passed	passed	passed	did.not.pass	did.not.pass	did.not.pass	others
878	chr10:-:73510230-73510252	passed	passed	passed	did.not.pass	did.not.pass	did.not.pass	others
879	chr10:-:73510252-73510317	passed	passed	passed	did.not.pass	did.not.pass	did.not.pass	others
880	chr10:-:87379784-87406958	passed	passed	passed	did.not.pass	did.not.pass	did.not.pass	others
881	chr10:-:87484212-87484362	passed	passed	passed	did.not.pass	did.not.pass	did.not.pass	others
882	chr10:-:87484429-87487607	passed	passed	passed	did.not.pass	did.not.pass	did.not.pass	others
883	chr10:-:87628937-87898575	passed	passed	passed	did.not.pass	did.not.pass	did.not.pass	others
884	chr10:-:87966405-88072132	passed	passed	passed	did.not.pass	did.not.pass	did.not.pass	others
885	chr10:-:98281849-98281911	passed	passed	passed	did.not.pass	did.not.pass	did.not.pass	others
886	chr10:-:98303956-98307651	passed	passed	passed	did.not.pass	did.not.pass	did.not.pass	others
887	chr10:-:98303963-98307687	passed	passed	passed	did.not.pass	did.not.pass	did.not.pass	others
888	chr10:-:98311060-98312847	passed	passed	passed	did.not.pass	did.not.pass	did.not.pass	others
889	chr10:+:134900583-134900624	passed	passed	passed	did.not.pass	did.not.pass	did.not.pass	others
890	chr10:+:134943545-134943609	passed	passed	passed	did.not.pass	did.not.pass	did.not.pass	others
891	chr10:+:134944041-134944772	passed	passed	passed	did.not.pass	did.not.pass	did.not.pass	others
892	chr10:+:20290750-20290782	passed	passed	passed	did.not.pass	did.not.pass	did.not.pass	others
893	chr10:+:20577452-20577494	passed	passed	passed	did.not.pass	did.not.pass	did.not.pass	others
894	chr10:+:25861816-25877980	passed	passed	passed	did.not.pass	did.not.pass	did.not.pass	others
895	chr10:+:71258198-71264193	passed	passed	passed	did.not.pass	did.not.pass	did.not.pass	others
896	chr10:+:71267056-71267082	passed	passed	passed	did.not.pass	did.not.pass	did.not.pass	others
897	chr10:+:73053330-73053459	passed	passed	passed	did.not.pass	did.not.pass	did.not.pass	others
898	chr10:+:73058993-73060428	passed	passed	passed	did.not.pass	did.not.pass	did.not.pass	others
899	chr10:+:73061997-73062150	passed	passed	passed	did.not.pass	did.not.pass	did.not.pass	others
900	chr10:+:82277705-82277772	passed	passed	passed	did.not.pass	did.not.pass	did.not.pass	others
901	chr10:+:85976106-85976387	passed	passed	passed	did.not.pass	did.not.pass	did.not.pass	others
902	chr10:+:86004925-86012612	passed	passed	passed	did.not.pass	did.not.pass	did.not.pass	others
903	chr10:+:86007503-86012612	passed	passed	passed	did.not.pass	did.not.pass	did.not.pass	others
904	chr10:+:86012065-86012612	passed	passed	passed	did.not.pass	did.not.pass	did.not.pass	others
905	chr10:+:86014493-86017648	passed	passed	passed	did.not.pass	did.not.pass	did.not.pass	others
906	chr10:+:97604392-97605158	passed	passed	passed	did.not.pass	did.not.pass	did.not.pass	others
907	chr10:+:97607256-97607325	passed	passed	passed	did.not.pass	did.not.pass	did.not.pass	others
908	chr10:+:99497078-99498240	passed	passed	passed	did.not.pass	did.not.pass	did.not.pass	others
909	chr10:+:99519386-99519606	passed	passed	passed	did.not.pass	did.not.pass	did.not.pass	others
910	chr10:+:99519488-99519606	passed	passed	passed	did.not.pass	did.not.pass	did.not.pass	others
911	chr10:+:99519505-99519606	passed	passed	passed	did.not.pass	did.not.pass	did.not.pass	others
912	chr10:+:99519564-99519606	passed	passed	passed	did.not.pass	did.not.pass	did.not.pass	others
913	chr11:-:102272390-102272674	passed	passed	passed	did.not.pass	did.not.pass	did.not.pass	others
914	chr11:-:102272937-102273663	passed	passed	passed	did.not.pass	did.not.pass	did.not.pass	others
915	chr11:-:102323300-102323335	passed	passed	passed	did.not.pass	did.not.pass	did.not.pass	others
916	chr11:-:10595866-10595927	passed	passed	passed	did.not.pass	did.not.pass	did.not.pass	others
917	chr11:-:10597881-10597974	passed	passed	passed	did.not.pass	did.not.pass	did.not.pass	others
918	chr11:-:10664090-10711811	passed	passed	passed	did.not.pass	did.not.pass	did.not.pass	others
919	chr11:-:113558690-113558898	passed	passed	passed	did.not.pass	did.not.pass	did.not.pass	others
920	chr11:-:115044827-115044861	passed	passed	passed	did.not.pass	did.not.pass	did.not.pass	others
921	chr11:-:115045964-115046074	passed	passed	passed	did.not.pass	did.not.pass	did.not.pass	others
922	chr11:-:115099973-115102159	passed	passed	passed	did.not.pass	did.not.pass	did.not.pass	others
923	chr11:-:115111140-115248024	passed	passed	passed	did.not.pass	did.not.pass	did.not.pass	others
924	chr11:-:115111140-115262378	passed	passed	passed	did.not.pass	did.not.pass	did.not.pass	others
925	chr11:-:115374603-115374988	passed	passed	passed	did.not.pass	did.not.pass	did.not.pass	others
926	chr11:-:117158744-117158806	passed	passed	passed	did.not.pass	did.not.pass	did.not.pass	others
927	chr11:-:117165914-117166034	passed	passed	passed	did.not.pass	did.not.pass	did.not.pass	others
928	chr11:-:117308123-117308610	passed	passed	passed	did.not.pass	did.not.pass	did.not.pass	others
929	chr11:-:117308799-117309627	passed	passed	passed	did.not.pass	did.not.pass	did.not.pass	others
930	chr11:-:117321398-117329469	passed	passed	passed	did.not.pass	did.not.pass	did.not.pass	others
931	chr11:-:117342191-117342583	passed	passed	passed	did.not.pass	did.not.pass	did.not.pass	others
932	chr11:-:117352877-117367285	passed	passed	passed	did.not.pass	did.not.pass	did.not.pass	others
933	chr11:-:117367373-117374559	passed	passed	passed	did.not.pass	did.not.pass	did.not.pass	others
934	chr11:-:117376397-117387181	passed	passed	passed	did.not.pass	did.not.pass	did.not.pass	others
935	chr11:-:117387454-117389220	passed	passed	passed	did.not.pass	did.not.pass	did.not.pass	others
936	chr11:-:117389893-117391844	passed	passed	passed	did.not.pass	did.not.pass	did.not.pass	others
937	chr11:-:117395834-117403090	passed	passed	passed	did.not.pass	did.not.pass	did.not.pass	others
938	chr11:-:117651290-117651469	passed	passed	passed	did.not.pass	did.not.pass	did.not.pass	others
939	chr11:-:118004734-118004755	passed	passed	passed	did.not.pass	did.not.pass	did.not.pass	others
940	chr11:-:118004813-118004842	passed	passed	passed	did.not.pass	did.not.pass	did.not.pass	others
941	chr11:-:119180162-119180196	passed	passed	passed	did.not.pass	did.not.pass	did.not.pass	others
942	chr11:-:119180621-119181058	passed	passed	passed	did.not.pass	did.not.pass	did.not.pass	others
943	chr11:-:119181486-119181532	passed	passed	passed	did.not.pass	did.not.pass	did.not.pass	others
944	chr11:-:119182052-119182308	passed	passed	passed	did.not.pass	did.not.pass	did.not.pass	others
945	chr11:-:119288810-119288831	passed	passed	passed	did.not.pass	did.not.pass	did.not.pass	others
946	chr11:-:119288810-119289017	passed	passed	passed	did.not.pass	did.not.pass	did.not.pass	others
947	chr11:-:119289177-119289201	passed	passed	passed	did.not.pass	did.not.pass	did.not.pass	others
948	chr11:-:119289177-119289639	passed	passed	passed	did.not.pass	did.not.pass	did.not.pass	others
949	chr11:-:119289300-119289404	passed	passed	passed	did.not.pass	did.not.pass	did.not.pass	others
950	chr11:-:119289300-119289556	passed	passed	passed	did.not.pass	did.not.pass	did.not.pass	others
951	chr11:-:119289363-119289404	passed	passed	passed	did.not.pass	did.not.pass	did.not.pass	others
952	chr11:-:119289367-119289391	passed	passed	passed	did.not.pass	did.not.pass	did.not.pass	others
953	chr11:-:119289398-119289424	passed	passed	passed	did.not.pass	did.not.pass	did.not.pass	others
954	chr11:-:119289404-119289649	passed	passed	passed	did.not.pass	did.not.pass	did.not.pass	others
955	chr11:-:119289635-119289788	passed	passed	passed	did.not.pass	did.not.pass	did.not.pass	others
956	chr11:-:119289699-119289770	passed	passed	passed	did.not.pass	did.not.pass	did.not.pass	others
957	chr11:-:119289749-119289864	passed	passed	passed	did.not.pass	did.not.pass	did.not.pass	others
958	chr11:-:119290202-119290760	passed	passed	passed	did.not.pass	did.not.pass	did.not.pass	others
959	chr11:-:119290216-119290760	passed	passed	passed	did.not.pass	did.not.pass	did.not.pass	others
960	chr11:-:119291078-119291578	passed	passed	passed	did.not.pass	did.not.pass	did.not.pass	others
961	chr11:-:119291088-119291484	passed	passed	passed	did.not.pass	did.not.pass	did.not.pass	others
962	chr11:-:119292154-119293822	passed	passed	passed	did.not.pass	did.not.pass	did.not.pass	others
963	chr11:-:119293025-119293822	passed	passed	passed	did.not.pass	did.not.pass	did.not.pass	others
964	chr11:-:119532163-119532307	passed	passed	passed	did.not.pass	did.not.pass	did.not.pass	others
965	chr11:-:119532985-119533057	passed	passed	passed	did.not.pass	did.not.pass	did.not.pass	others
966	chr11:-:123516454-123524454	passed	passed	passed	did.not.pass	did.not.pass	did.not.pass	others
967	chr11:-:123524796-123524940	passed	passed	passed	did.not.pass	did.not.pass	did.not.pass	others
968	chr11:-:124624138-124624591	passed	passed	passed	did.not.pass	did.not.pass	did.not.pass	others
969	chr11:-:124628292-124628316	passed	passed	passed	did.not.pass	did.not.pass	did.not.pass	others
970	chr11:-:124628316-124628352	passed	passed	passed	did.not.pass	did.not.pass	did.not.pass	others
971	chr11:-:124789394-124789425	passed	passed	passed	did.not.pass	did.not.pass	did.not.pass	others
972	chr11:-:124789397-124789425	passed	passed	passed	did.not.pass	did.not.pass	did.not.pass	others
973	chr11:-:124789477-124789509	passed	passed	passed	did.not.pass	did.not.pass	did.not.pass	others
974	chr11:-:124789523-124789550	passed	passed	passed	did.not.pass	did.not.pass	did.not.pass	others
975	chr11:-:124789889-124789939	passed	passed	passed	did.not.pass	did.not.pass	did.not.pass	others
976	chr11:-:124790303-124790334	passed	passed	passed	did.not.pass	did.not.pass	did.not.pass	others
977	chr11:-:124790400-124790453	passed	passed	passed	did.not.pass	did.not.pass	did.not.pass	others
978	chr11:-:124790550-124790763	passed	passed	passed	did.not.pass	did.not.pass	did.not.pass	others
979	chr11:-:124790569-124790912	passed	passed	passed	did.not.pass	did.not.pass	did.not.pass	others
980	chr11:-:124790857-124790997	passed	passed	passed	did.not.pass	did.not.pass	did.not.pass	others
981	chr11:-:124790857-124791010	passed	passed	passed	did.not.pass	did.not.pass	did.not.pass	others
982	chr11:-:124790929-124791001	passed	passed	passed	did.not.pass	did.not.pass	did.not.pass	others
983	chr11:-:124792707-124793229	passed	passed	passed	did.not.pass	did.not.pass	did.not.pass	others
984	chr11:-:124792707-124793235	passed	passed	passed	did.not.pass	did.not.pass	did.not.pass	others
985	chr11:-:124793325-124793574	passed	passed	passed	did.not.pass	did.not.pass	did.not.pass	others
986	chr11:-:124793847-124793893	passed	passed	passed	did.not.pass	did.not.pass	did.not.pass	others
987	chr11:-:124793886-124794623	passed	passed	passed	did.not.pass	did.not.pass	did.not.pass	others
988	chr11:-:124793929-124794758	passed	passed	passed	did.not.pass	did.not.pass	did.not.pass	others
989	chr11:-:124794699-124794822	passed	passed	passed	did.not.pass	did.not.pass	did.not.pass	others
990	chr11:-:124794721-124805817	passed	passed	passed	did.not.pass	did.not.pass	did.not.pass	others
991	chr11:-:124794794-124805817	passed	passed	passed	did.not.pass	did.not.pass	did.not.pass	others
992	chr11:-:124794807-124805817	passed	passed	passed	did.not.pass	did.not.pass	did.not.pass	others
993	chr11:-:124794882-124799874	passed	passed	passed	did.not.pass	did.not.pass	did.not.pass	others
994	chr11:-:124794882-124804777	passed	passed	passed	did.not.pass	did.not.pass	did.not.pass	others
995	chr11:-:124794882-124805802	passed	passed	passed	did.not.pass	did.not.pass	did.not.pass	others
996	chr11:-:124794937-124805817	passed	passed	passed	did.not.pass	did.not.pass	did.not.pass	others
997	chr11:-:132286225-132286259	passed	passed	passed	did.not.pass	did.not.pass	did.not.pass	others
998	chr11:-:132286518-132286596	passed	passed	passed	did.not.pass	did.not.pass	did.not.pass	others
999	chr11:-:132306054-132306552	passed	passed	passed	did.not.pass	did.not.pass	did.not.pass	others
1000	chr11:-:132374602-132375094	passed	passed	passed	did.not.pass	did.not.pass	did.not.pass	others
1001	chr11:-:132812905-133166918	passed	passed	passed	did.not.pass	did.not.pass	did.not.pass	others
1002	chr11:-:133232087-133402158	passed	passed	passed	did.not.pass	did.not.pass	did.not.pass	others
1003	chr11:-:33727021-33727071	passed	passed	passed	did.not.pass	did.not.pass	did.not.pass	others
1004	chr11:-:33730466-33730744	passed	passed	passed	did.not.pass	did.not.pass	did.not.pass	others
1005	chr11:-:33730486-33730703	passed	passed	passed	did.not.pass	did.not.pass	did.not.pass	others
1006	chr11:-:33730592-33730847	passed	passed	passed	did.not.pass	did.not.pass	did.not.pass	others
1007	chr11:-:33730841-33731013	passed	passed	passed	did.not.pass	did.not.pass	did.not.pass	others
1008	chr11:-:33730888-33731090	passed	passed	passed	did.not.pass	did.not.pass	did.not.pass	others
1009	chr11:-:33731655-33731713	passed	passed	passed	did.not.pass	did.not.pass	did.not.pass	others
1010	chr11:-:33739003-33743924	passed	passed	passed	did.not.pass	did.not.pass	did.not.pass	others
1011	chr11:-:33739010-33739329	passed	passed	passed	did.not.pass	did.not.pass	did.not.pass	others
1012	chr11:-:33744009-33752972	passed	passed	passed	did.not.pass	did.not.pass	did.not.pass	others
1013	chr11:-:35273255-35273286	passed	passed	passed	did.not.pass	did.not.pass	did.not.pass	others
1014	chr11:-:35273255-35273378	passed	passed	passed	did.not.pass	did.not.pass	did.not.pass	others
1015	chr11:-:35273255-35273436	passed	passed	passed	did.not.pass	did.not.pass	did.not.pass	others
1016	chr11:-:35273314-35273380	passed	passed	passed	did.not.pass	did.not.pass	did.not.pass	others
1017	chr11:-:35273436-35273498	passed	passed	passed	did.not.pass	did.not.pass	did.not.pass	others
1018	chr11:-:35273490-35273589	passed	passed	passed	did.not.pass	did.not.pass	did.not.pass	others
1019	chr11:-:35273573-35273606	passed	passed	passed	did.not.pass	did.not.pass	did.not.pass	others
1020	chr11:-:35273608-35273631	passed	passed	passed	did.not.pass	did.not.pass	did.not.pass	others
1021	chr11:-:35273698-35273720	passed	passed	passed	did.not.pass	did.not.pass	did.not.pass	others
1022	chr11:-:35273833-35274016	passed	passed	passed	did.not.pass	did.not.pass	did.not.pass	others
1023	chr11:-:35273858-35274039	passed	passed	passed	did.not.pass	did.not.pass	did.not.pass	others
1024	chr11:-:35274102-35274243	passed	passed	passed	did.not.pass	did.not.pass	did.not.pass	others
1025	chr11:-:35276355-35282390	passed	passed	passed	did.not.pass	did.not.pass	did.not.pass	others
1026	chr11:-:35276661-35277006	passed	passed	passed	did.not.pass	did.not.pass	did.not.pass	others
1027	chr11:-:35280037-35280259	passed	passed	passed	did.not.pass	did.not.pass	did.not.pass	others
1028	chr11:-:35282488-35287073	passed	passed	passed	did.not.pass	did.not.pass	did.not.pass	others
1029	chr11:-:35282499-35287073	passed	passed	passed	did.not.pass	did.not.pass	did.not.pass	others
1030	chr11:-:35302468-35308303	passed	passed	passed	did.not.pass	did.not.pass	did.not.pass	others
1031	chr11:-:35302512-35308303	passed	passed	passed	did.not.pass	did.not.pass	did.not.pass	others
1032	chr11:-:35440554-35440872	passed	passed	passed	did.not.pass	did.not.pass	did.not.pass	others
1033	chr11:-:35440554-35441454	passed	passed	passed	did.not.pass	did.not.pass	did.not.pass	others
1034	chr11:-:35440554-35441482	passed	passed	passed	did.not.pass	did.not.pass	did.not.pass	others
1035	chr11:-:40137884-40341177	passed	passed	passed	did.not.pass	did.not.pass	did.not.pass	others
1036	chr11:-:40341271-40384503	passed	passed	passed	did.not.pass	did.not.pass	did.not.pass	others
1037	chr11:-:40384613-40669691	passed	passed	passed	did.not.pass	did.not.pass	did.not.pass	others
1038	chr11:-:40690812-40955184	passed	passed	passed	did.not.pass	did.not.pass	did.not.pass	others
1039	chr11:-:40788575-40955184	passed	passed	passed	did.not.pass	did.not.pass	did.not.pass	others
1040	chr11:-:41058699-41123373	passed	passed	passed	did.not.pass	did.not.pass	did.not.pass	others
1041	chr11:-:41058699-41244346	passed	passed	passed	did.not.pass	did.not.pass	did.not.pass	others
1042	chr11:-:41123419-41244346	passed	passed	passed	did.not.pass	did.not.pass	did.not.pass	others
1043	chr11:-:41244558-41352488	passed	passed	passed	did.not.pass	did.not.pass	did.not.pass	others
1044	chr11:-:41352677-41480980	passed	passed	passed	did.not.pass	did.not.pass	did.not.pass	others
1045	chr11:-:41383834-41480980	passed	passed	passed	did.not.pass	did.not.pass	did.not.pass	others
1046	chr11:-:46878671-46878698	passed	passed	passed	did.not.pass	did.not.pass	did.not.pass	others
1047	chr11:-:46878678-46878701	passed	passed	passed	did.not.pass	did.not.pass	did.not.pass	others
1048	chr11:-:46879056-46879137	passed	passed	passed	did.not.pass	did.not.pass	did.not.pass	others
1049	chr11:-:46879096-46879129	passed	passed	passed	did.not.pass	did.not.pass	did.not.pass	others
1050	chr11:-:46880862-46884156	passed	passed	passed	did.not.pass	did.not.pass	did.not.pass	others
1051	chr11:-:46882479-46884156	passed	passed	passed	did.not.pass	did.not.pass	did.not.pass	others
1052	chr11:-:46884247-46885998	passed	passed	passed	did.not.pass	did.not.pass	did.not.pass	others
1053	chr11:-:46886080-46886669	passed	passed	passed	did.not.pass	did.not.pass	did.not.pass	others
1054	chr11:-:46889644-46890150	passed	passed	passed	did.not.pass	did.not.pass	did.not.pass	others
1055	chr11:-:46890209-46890616	passed	passed	passed	did.not.pass	did.not.pass	did.not.pass	others
1056	chr11:-:46890675-46893075	passed	passed	passed	did.not.pass	did.not.pass	did.not.pass	others
1057	chr11:-:46890679-46893075	passed	passed	passed	did.not.pass	did.not.pass	did.not.pass	others
1058	chr11:-:46895136-46896350	passed	passed	passed	did.not.pass	did.not.pass	did.not.pass	others
1059	chr11:-:46896500-46897006	passed	passed	passed	did.not.pass	did.not.pass	did.not.pass	others
1060	chr11:-:46896654-46897090	passed	passed	passed	did.not.pass	did.not.pass	did.not.pass	others
1061	chr11:-:46896654-46897102	passed	passed	passed	did.not.pass	did.not.pass	did.not.pass	others
1062	chr11:-:46898188-46898749	passed	passed	passed	did.not.pass	did.not.pass	did.not.pass	others
1063	chr11:-:46898376-46898749	passed	passed	passed	did.not.pass	did.not.pass	did.not.pass	others
1064	chr11:-:46898854-46900457	passed	passed	passed	did.not.pass	did.not.pass	did.not.pass	others
1065	chr11:-:46900496-46900676	passed	passed	passed	did.not.pass	did.not.pass	did.not.pass	others
1066	chr11:-:46900537-46900676	passed	passed	passed	did.not.pass	did.not.pass	did.not.pass	others
1067	chr11:-:46900788-46903252	passed	passed	passed	did.not.pass	did.not.pass	did.not.pass	others
1068	chr11:-:46905521-46907641	passed	passed	passed	did.not.pass	did.not.pass	did.not.pass	others
1069	chr11:-:46911671-46911911	passed	passed	passed	did.not.pass	did.not.pass	did.not.pass	others
1070	chr11:-:46916323-46916716	passed	passed	passed	did.not.pass	did.not.pass	did.not.pass	others
1071	chr11:-:46916323-46917434	passed	passed	passed	did.not.pass	did.not.pass	did.not.pass	others
1072	chr11:-:46916364-46916716	passed	passed	passed	did.not.pass	did.not.pass	did.not.pass	others
1073	chr11:-:46916808-46917419	passed	passed	passed	did.not.pass	did.not.pass	did.not.pass	others
1074	chr11:-:46917882-46918419	passed	passed	passed	did.not.pass	did.not.pass	did.not.pass	others
1075	chr11:-:46924480-46929087	passed	passed	passed	did.not.pass	did.not.pass	did.not.pass	others
1076	chr11:-:47261027-47261066	passed	passed	passed	did.not.pass	did.not.pass	did.not.pass	others
1077	chr11:-:47261066-47261099	passed	passed	passed	did.not.pass	did.not.pass	did.not.pass	others
1078	chr11:-:47269275-47269588	passed	passed	passed	did.not.pass	did.not.pass	did.not.pass	others
1079	chr11:-:57001245-57001309	passed	passed	passed	did.not.pass	did.not.pass	did.not.pass	others
1080	chr11:-:57001739-57001857	passed	passed	passed	did.not.pass	did.not.pass	did.not.pass	others
1081	chr11:-:57002150-57002210	passed	passed	passed	did.not.pass	did.not.pass	did.not.pass	others
1082	chr11:-:57002508-57002552	passed	passed	passed	did.not.pass	did.not.pass	did.not.pass	others
1083	chr11:-:57002548-57003265	passed	passed	passed	did.not.pass	did.not.pass	did.not.pass	others
1084	chr11:-:57002667-57003170	passed	passed	passed	did.not.pass	did.not.pass	did.not.pass	others
1085	chr11:-:57003356-57003524	passed	passed	passed	did.not.pass	did.not.pass	did.not.pass	others
1086	chr11:-:60711258-60714003	passed	passed	passed	did.not.pass	did.not.pass	did.not.pass	others
1087	chr11:-:64373804-64373853	passed	passed	passed	did.not.pass	did.not.pass	did.not.pass	others
1088	chr11:-:64373901-64374166	passed	passed	passed	did.not.pass	did.not.pass	did.not.pass	others
1089	chr11:-:64374342-64374425	passed	passed	passed	did.not.pass	did.not.pass	did.not.pass	others
1090	chr11:-:64374381-64374508	passed	passed	passed	did.not.pass	did.not.pass	did.not.pass	others
1091	chr11:-:64374703-64374733	passed	passed	passed	did.not.pass	did.not.pass	did.not.pass	others
1092	chr11:-:64374908-64374945	passed	passed	passed	did.not.pass	did.not.pass	did.not.pass	others
1093	chr11:-:64374925-64375031	passed	passed	passed	did.not.pass	did.not.pass	did.not.pass	others
1094	chr11:-:64375031-64375064	passed	passed	passed	did.not.pass	did.not.pass	did.not.pass	others
1095	chr11:-:64375273-64375309	passed	passed	passed	did.not.pass	did.not.pass	did.not.pass	others
1096	chr11:-:64375548-64387765	passed	passed	passed	did.not.pass	did.not.pass	did.not.pass	others
1097	chr11:-:64387837-64390224	passed	passed	passed	did.not.pass	did.not.pass	did.not.pass	others
1098	chr11:-:64390521-64397873	passed	passed	passed	did.not.pass	did.not.pass	did.not.pass	others
1099	chr11:-:64390525-64391159	passed	passed	passed	did.not.pass	did.not.pass	did.not.pass	others
1100	chr11:-:64390525-64397873	passed	passed	passed	did.not.pass	did.not.pass	did.not.pass	others
1101	chr11:-:64390542-64397910	passed	passed	passed	did.not.pass	did.not.pass	did.not.pass	others
1102	chr11:-:64397910-64402787	passed	passed	passed	did.not.pass	did.not.pass	did.not.pass	others
1103	chr11:-:64402857-64410010	passed	passed	passed	did.not.pass	did.not.pass	did.not.pass	others
1104	chr11:-:64415810-64416224	passed	passed	passed	did.not.pass	did.not.pass	did.not.pass	others
1105	chr11:-:64416299-64417919	passed	passed	passed	did.not.pass	did.not.pass	did.not.pass	others
1106	chr11:-:64417997-64418026	passed	passed	passed	did.not.pass	did.not.pass	did.not.pass	others
1107	chr11:-:64419103-64419506	passed	passed	passed	did.not.pass	did.not.pass	did.not.pass	others
1108	chr11:-:64427903-64428224	passed	passed	passed	did.not.pass	did.not.pass	did.not.pass	others
1109	chr11:-:64427966-64428224	passed	passed	passed	did.not.pass	did.not.pass	did.not.pass	others
1110	chr11:-:64428005-64428224	passed	passed	passed	did.not.pass	did.not.pass	did.not.pass	others
1111	chr11:-:64428599-64428692	passed	passed	passed	did.not.pass	did.not.pass	did.not.pass	others
1112	chr11:-:64436039-64453117	passed	passed	passed	did.not.pass	did.not.pass	did.not.pass	others
1113	chr11:-:64436039-64453278	passed	passed	passed	did.not.pass	did.not.pass	did.not.pass	others
1114	chr11:-:67763149-67764072	passed	passed	passed	did.not.pass	did.not.pass	did.not.pass	others
1115	chr11:-:78365595-78365824	passed	passed	passed	did.not.pass	did.not.pass	did.not.pass	others
1116	chr11:-:78383143-78383269	passed	passed	passed	did.not.pass	did.not.pass	did.not.pass	others
1117	chr11:-:78567223-78600829	passed	passed	passed	did.not.pass	did.not.pass	did.not.pass	others
1118	chr11:-:78673398-78775782	passed	passed	passed	did.not.pass	did.not.pass	did.not.pass	others
1119	chr11:-:78925867-78926852	passed	passed	passed	did.not.pass	did.not.pass	did.not.pass	others
1120	chr11:-:8968991-8969017	passed	passed	passed	did.not.pass	did.not.pass	did.not.pass	others
1121	chr11:-:8969826-8969848	passed	passed	passed	did.not.pass	did.not.pass	did.not.pass	others
1122	chr11:-:8974798-8974833	passed	passed	passed	did.not.pass	did.not.pass	did.not.pass	others
1123	chr11:+:105482886-105483002	passed	passed	passed	did.not.pass	did.not.pass	did.not.pass	others
1124	chr11:+:105623946-105713508	passed	passed	passed	did.not.pass	did.not.pass	did.not.pass	others
1125	chr11:+:105758298-105769003	passed	passed	passed	did.not.pass	did.not.pass	did.not.pass	others
1126	chr11:+:105768497-105768994	passed	passed	passed	did.not.pass	did.not.pass	did.not.pass	others
1127	chr11:+:105776027-105781187	passed	passed	passed	did.not.pass	did.not.pass	did.not.pass	others
1128	chr11:+:105776027-105781191	passed	passed	passed	did.not.pass	did.not.pass	did.not.pass	others
1129	chr11:+:105776027-105781203	passed	passed	passed	did.not.pass	did.not.pass	did.not.pass	others
1130	chr11:+:105795495-105797585	passed	passed	passed	did.not.pass	did.not.pass	did.not.pass	others
1131	chr11:+:105804682-105842640	passed	passed	passed	did.not.pass	did.not.pass	did.not.pass	others
1132	chr11:+:105804695-105842673	passed	passed	passed	did.not.pass	did.not.pass	did.not.pass	others
1133	chr11:+:105804695-105850301	passed	passed	passed	did.not.pass	did.not.pass	did.not.pass	others
1134	chr11:+:105816228-105842640	passed	passed	passed	did.not.pass	did.not.pass	did.not.pass	others
1135	chr11:+:105816228-105850301	passed	passed	passed	did.not.pass	did.not.pass	did.not.pass	others
1136	chr11:+:105836745-105842677	passed	passed	passed	did.not.pass	did.not.pass	did.not.pass	others
1137	chr11:+:105842681-105845073	passed	passed	passed	did.not.pass	did.not.pass	did.not.pass	others
1138	chr11:+:105842755-105845042	passed	passed	passed	did.not.pass	did.not.pass	did.not.pass	others
1139	chr11:+:105845171-105850317	passed	passed	passed	did.not.pass	did.not.pass	did.not.pass	others
1140	chr11:+:105852253-105852398	passed	passed	passed	did.not.pass	did.not.pass	did.not.pass	others
1141	chr11:+:111431072-111431254	passed	passed	passed	did.not.pass	did.not.pass	did.not.pass	others
1142	chr11:+:112832386-113070659	passed	passed	passed	did.not.pass	did.not.pass	did.not.pass	others
1143	chr11:+:112832386-113130867	passed	passed	passed	did.not.pass	did.not.pass	did.not.pass	others
1144	chr11:+:113059415-113105873	passed	passed	passed	did.not.pass	did.not.pass	did.not.pass	others
1145	chr11:+:113076845-113078004	passed	passed	passed	did.not.pass	did.not.pass	did.not.pass	others
1146	chr11:+:113076889-113077999	passed	passed	passed	did.not.pass	did.not.pass	did.not.pass	others
1147	chr11:+:113076889-113078008	passed	passed	passed	did.not.pass	did.not.pass	did.not.pass	others
1148	chr11:+:113078654-113078684	passed	passed	passed	did.not.pass	did.not.pass	did.not.pass	others
1149	chr11:+:113078724-113085114	passed	passed	passed	did.not.pass	did.not.pass	did.not.pass	others
1150	chr11:+:113101917-113103914	passed	passed	passed	did.not.pass	did.not.pass	did.not.pass	others
1151	chr11:+:113102510-113103924	passed	passed	passed	did.not.pass	did.not.pass	did.not.pass	others
1152	chr11:+:113103076-113103449	passed	passed	passed	did.not.pass	did.not.pass	did.not.pass	others
1153	chr11:+:113103536-113103897	passed	passed	passed	did.not.pass	did.not.pass	did.not.pass	others
1154	chr11:+:113103536-113103930	passed	passed	passed	did.not.pass	did.not.pass	did.not.pass	others
1155	chr11:+:113103897-113103924	passed	passed	passed	did.not.pass	did.not.pass	did.not.pass	others
1156	chr11:+:113103897-113103943	passed	passed	passed	did.not.pass	did.not.pass	did.not.pass	others
1157	chr11:+:113103897-113103952	passed	passed	passed	did.not.pass	did.not.pass	did.not.pass	others
1158	chr11:+:113105844-113109651	passed	passed	passed	did.not.pass	did.not.pass	did.not.pass	others
1159	chr11:+:113107037-113107322	passed	passed	passed	did.not.pass	did.not.pass	did.not.pass	others
1160	chr11:+:113107037-113109165	passed	passed	passed	did.not.pass	did.not.pass	did.not.pass	others
1161	chr11:+:113107037-113114273	passed	passed	passed	did.not.pass	did.not.pass	did.not.pass	others
1162	chr11:+:113107037-113116669	passed	passed	passed	did.not.pass	did.not.pass	did.not.pass	others
1163	chr11:+:113107037-113117089	passed	passed	passed	did.not.pass	did.not.pass	did.not.pass	others
1164	chr11:+:113107037-113130864	passed	passed	passed	did.not.pass	did.not.pass	did.not.pass	others
1165	chr11:+:113119085-113126598	passed	passed	passed	did.not.pass	did.not.pass	did.not.pass	others
1166	chr11:+:113130127-113130867	passed	passed	passed	did.not.pass	did.not.pass	did.not.pass	others
1167	chr11:+:113130957-113130981	passed	passed	passed	did.not.pass	did.not.pass	did.not.pass	others
1168	chr11:+:113130996-113142497	passed	passed	passed	did.not.pass	did.not.pass	did.not.pass	others
1169	chr11:+:113131045-113133579	passed	passed	passed	did.not.pass	did.not.pass	did.not.pass	others
1170	chr11:+:113131045-113140919	passed	passed	passed	did.not.pass	did.not.pass	did.not.pass	others
1171	chr11:+:113131045-113142486	passed	passed	passed	did.not.pass	did.not.pass	did.not.pass	others
1172	chr11:+:113134813-113134885	passed	passed	passed	did.not.pass	did.not.pass	did.not.pass	others
1173	chr11:+:113134851-113135477	passed	passed	passed	did.not.pass	did.not.pass	did.not.pass	others
1174	chr11:+:113135078-113135114	passed	passed	passed	did.not.pass	did.not.pass	did.not.pass	others
1175	chr11:+:113135092-113135149	passed	passed	passed	did.not.pass	did.not.pass	did.not.pass	others
1176	chr11:+:113135100-113135121	passed	passed	passed	did.not.pass	did.not.pass	did.not.pass	others
1177	chr11:+:113135121-113135225	passed	passed	passed	did.not.pass	did.not.pass	did.not.pass	others
1178	chr11:+:113135145-113135225	passed	passed	passed	did.not.pass	did.not.pass	did.not.pass	others
1179	chr11:+:113135269-113135298	passed	passed	passed	did.not.pass	did.not.pass	did.not.pass	others
1180	chr11:+:113135269-113135374	passed	passed	passed	did.not.pass	did.not.pass	did.not.pass	others
1181	chr11:+:113141106-113142497	passed	passed	passed	did.not.pass	did.not.pass	did.not.pass	others
1182	chr11:+:113142512-113142552	passed	passed	passed	did.not.pass	did.not.pass	did.not.pass	others
1183	chr11:+:113143770-113144367	passed	passed	passed	did.not.pass	did.not.pass	did.not.pass	others
1184	chr11:+:113146068-113148770	passed	passed	passed	did.not.pass	did.not.pass	did.not.pass	others
1185	chr11:+:113146112-113147438	passed	passed	passed	did.not.pass	did.not.pass	did.not.pass	others
1186	chr11:+:113146112-113148703	passed	passed	passed	did.not.pass	did.not.pass	did.not.pass	others
1187	chr11:+:113146304-113146361	passed	passed	passed	did.not.pass	did.not.pass	did.not.pass	others
1188	chr11:+:113146896-113146964	passed	passed	passed	did.not.pass	did.not.pass	did.not.pass	others
1189	chr11:+:113147519-113147558	passed	passed	passed	did.not.pass	did.not.pass	did.not.pass	others
1190	chr11:+:113147728-113147837	passed	passed	passed	did.not.pass	did.not.pass	did.not.pass	others
1191	chr11:+:113147888-113148490	passed	passed	passed	did.not.pass	did.not.pass	did.not.pass	others
1192	chr11:+:113147888-113148703	passed	passed	passed	did.not.pass	did.not.pass	did.not.pass	others
1193	chr11:+:113147888-113148706	passed	passed	passed	did.not.pass	did.not.pass	did.not.pass	others
1194	chr11:+:113148050-113148129	passed	passed	passed	did.not.pass	did.not.pass	did.not.pass	others
1195	chr11:+:113148278-113148334	passed	passed	passed	did.not.pass	did.not.pass	did.not.pass	others
1196	chr11:+:113148307-113148384	passed	passed	passed	did.not.pass	did.not.pass	did.not.pass	others
1197	chr11:+:113148355-113148384	passed	passed	passed	did.not.pass	did.not.pass	did.not.pass	others
1198	chr11:+:113148384-113148413	passed	passed	passed	did.not.pass	did.not.pass	did.not.pass	others
1199	chr11:+:113148384-113148423	passed	passed	passed	did.not.pass	did.not.pass	did.not.pass	others
1200	chr11:+:113148384-113148435	passed	passed	passed	did.not.pass	did.not.pass	did.not.pass	others
1201	chr11:+:113148384-113148490	passed	passed	passed	did.not.pass	did.not.pass	did.not.pass	others
1202	chr11:+:113148393-113148423	passed	passed	passed	did.not.pass	did.not.pass	did.not.pass	others
1203	chr11:+:113148423-113148454	passed	passed	passed	did.not.pass	did.not.pass	did.not.pass	others
1204	chr11:+:113148856-113148891	passed	passed	passed	did.not.pass	did.not.pass	did.not.pass	others
1205	chr11:+:117060741-117060902	passed	passed	passed	did.not.pass	did.not.pass	did.not.pass	others
1206	chr11:+:120382596-120446377	passed	passed	passed	did.not.pass	did.not.pass	did.not.pass	others
1207	chr11:+:120382596-120524396	passed	passed	passed	did.not.pass	did.not.pass	did.not.pass	others
1208	chr11:+:120447272-120524393	passed	passed	passed	did.not.pass	did.not.pass	did.not.pass	others
1209	chr11:+:120732829-120744828	passed	passed	passed	did.not.pass	did.not.pass	did.not.pass	others
1210	chr11:+:120858234-120858263	passed	passed	passed	did.not.pass	did.not.pass	did.not.pass	others
1211	chr11:+:121391558-121393303	passed	passed	passed	did.not.pass	did.not.pass	did.not.pass	others
1212	chr11:+:121417724-121420721	passed	passed	passed	did.not.pass	did.not.pass	did.not.pass	others
1213	chr11:+:121460099-121460760	passed	passed	passed	did.not.pass	did.not.pass	did.not.pass	others
1214	chr11:+:121460883-121461776	passed	passed	passed	did.not.pass	did.not.pass	did.not.pass	others
1215	chr11:+:121474957-121475023	passed	passed	passed	did.not.pass	did.not.pass	did.not.pass	others
1216	chr11:+:121477655-121478812	passed	passed	passed	did.not.pass	did.not.pass	did.not.pass	others
1217	chr11:+:121483541-121485594	passed	passed	passed	did.not.pass	did.not.pass	did.not.pass	others
1218	chr11:+:121485761-121489482	passed	passed	passed	did.not.pass	did.not.pass	did.not.pass	others
1219	chr11:+:121491947-121492882	passed	passed	passed	did.not.pass	did.not.pass	did.not.pass	others
1220	chr11:+:121502018-121502213	passed	passed	passed	did.not.pass	did.not.pass	did.not.pass	others
1221	chr11:+:123229507-123301049	passed	passed	passed	did.not.pass	did.not.pass	did.not.pass	others
1222	chr11:+:123229507-123351523	passed	passed	passed	did.not.pass	did.not.pass	did.not.pass	others
1223	chr11:+:123396402-123396735	passed	passed	passed	did.not.pass	did.not.pass	did.not.pass	others
1224	chr11:+:123493769-123493818	passed	passed	passed	did.not.pass	did.not.pass	did.not.pass	others
1225	chr11:+:123496470-123496528	passed	passed	passed	did.not.pass	did.not.pass	did.not.pass	others
1226	chr11:+:124739024-124739843	passed	passed	passed	did.not.pass	did.not.pass	did.not.pass	others
1227	chr11:+:124743287-124743965	passed	passed	passed	did.not.pass	did.not.pass	did.not.pass	others
1228	chr11:+:124744793-124745006	passed	passed	passed	did.not.pass	did.not.pass	did.not.pass	others
1229	chr11:+:124747080-124747231	passed	passed	passed	did.not.pass	did.not.pass	did.not.pass	others
1230	chr11:+:129990713-129991523	passed	passed	passed	did.not.pass	did.not.pass	did.not.pass	others
1231	chr11:+:129991705-129996662	passed	passed	passed	did.not.pass	did.not.pass	did.not.pass	others
1232	chr11:+:129991705-129997669	passed	passed	passed	did.not.pass	did.not.pass	did.not.pass	others
1233	chr11:+:129992363-129993523	passed	passed	passed	did.not.pass	did.not.pass	did.not.pass	others
1234	chr11:+:129992408-129996651	passed	passed	passed	did.not.pass	did.not.pass	did.not.pass	others
1235	chr11:+:129996680-129997669	passed	passed	passed	did.not.pass	did.not.pass	did.not.pass	others
1236	chr11:+:129997735-129998996	passed	passed	passed	did.not.pass	did.not.pass	did.not.pass	others
1237	chr11:+:129999017-129999950	passed	passed	passed	did.not.pass	did.not.pass	did.not.pass	others
1238	chr11:+:129999085-129999950	passed	passed	passed	did.not.pass	did.not.pass	did.not.pass	others
1239	chr11:+:130003623-130005514	passed	passed	passed	did.not.pass	did.not.pass	did.not.pass	others
1240	chr11:+:130005534-130011392	passed	passed	passed	did.not.pass	did.not.pass	did.not.pass	others
1241	chr11:+:130010363-130011419	passed	passed	passed	did.not.pass	did.not.pass	did.not.pass	others
1242	chr11:+:130010378-130011404	passed	passed	passed	did.not.pass	did.not.pass	did.not.pass	others
1243	chr11:+:130010378-130011419	passed	passed	passed	did.not.pass	did.not.pass	did.not.pass	others
1244	chr11:+:130011467-130011886	passed	passed	passed	did.not.pass	did.not.pass	did.not.pass	others
1245	chr11:+:130011467-130011914	passed	passed	passed	did.not.pass	did.not.pass	did.not.pass	others
1246	chr11:+:130011963-130013241	passed	passed	passed	did.not.pass	did.not.pass	did.not.pass	others
1247	chr11:+:130013343-130013381	passed	passed	passed	did.not.pass	did.not.pass	did.not.pass	others
1248	chr11:+:130013381-130014171	passed	passed	passed	did.not.pass	did.not.pass	did.not.pass	others
1249	chr11:+:130013532-130014134	passed	passed	passed	did.not.pass	did.not.pass	did.not.pass	others
1250	chr11:+:130013762-130013791	passed	passed	passed	did.not.pass	did.not.pass	did.not.pass	others
1251	chr11:+:130013946-130013986	passed	passed	passed	did.not.pass	did.not.pass	did.not.pass	others
1252	chr11:+:130013948-130013986	passed	passed	passed	did.not.pass	did.not.pass	did.not.pass	others
1253	chr11:+:130013948-130014301	passed	passed	passed	did.not.pass	did.not.pass	did.not.pass	others
1254	chr11:+:130014066-130014363	passed	passed	passed	did.not.pass	did.not.pass	did.not.pass	others
1255	chr11:+:130014130-130014179	passed	passed	passed	did.not.pass	did.not.pass	did.not.pass	others
1256	chr11:+:130014165-130014207	passed	passed	passed	did.not.pass	did.not.pass	did.not.pass	others
1257	chr11:+:130014207-130014363	passed	passed	passed	did.not.pass	did.not.pass	did.not.pass	others
1258	chr11:+:130014255-130014317	passed	passed	passed	did.not.pass	did.not.pass	did.not.pass	others
1259	chr11:+:131240783-131535003	passed	passed	passed	did.not.pass	did.not.pass	did.not.pass	others
1260	chr11:+:131535090-131781457	passed	passed	passed	did.not.pass	did.not.pass	did.not.pass	others
1261	chr11:+:131672459-131781457	passed	passed	passed	did.not.pass	did.not.pass	did.not.pass	others
1262	chr11:+:131996163-132016175	passed	passed	passed	did.not.pass	did.not.pass	did.not.pass	others
1263	chr11:+:132066225-132081945	passed	passed	passed	did.not.pass	did.not.pass	did.not.pass	others
1264	chr11:+:132205828-132205855	passed	passed	passed	did.not.pass	did.not.pass	did.not.pass	others
1265	chr11:+:134014288-134014691	passed	passed	passed	did.not.pass	did.not.pass	did.not.pass	others
1266	chr11:+:134018571-134018665	passed	passed	passed	did.not.pass	did.not.pass	did.not.pass	others
1267	chr11:+:134021072-134021139	passed	passed	passed	did.not.pass	did.not.pass	did.not.pass	others
1268	chr11:+:35160749-35198148	passed	passed	passed	did.not.pass	did.not.pass	did.not.pass	others
1269	chr11:+:35160821-35198198	passed	passed	passed	did.not.pass	did.not.pass	did.not.pass	others
1270	chr11:+:35160894-35198198	passed	passed	passed	did.not.pass	did.not.pass	did.not.pass	others
1271	chr11:+:35198287-35198375	passed	passed	passed	did.not.pass	did.not.pass	did.not.pass	others
1272	chr11:+:35198287-35201882	passed	passed	passed	did.not.pass	did.not.pass	did.not.pass	others
1273	chr11:+:35198287-35211561	passed	passed	passed	did.not.pass	did.not.pass	did.not.pass	others
1274	chr11:+:35201954-35208390	passed	passed	passed	did.not.pass	did.not.pass	did.not.pass	others
1275	chr11:+:35201954-35208393	passed	passed	passed	did.not.pass	did.not.pass	did.not.pass	others
1276	chr11:+:35232996-35236401	passed	passed	passed	did.not.pass	did.not.pass	did.not.pass	others
1277	chr11:+:35236461-35250675	passed	passed	passed	did.not.pass	did.not.pass	did.not.pass	others
1278	chr11:+:35239612-35240862	passed	passed	passed	did.not.pass	did.not.pass	did.not.pass	others
1279	chr11:+:35243279-35243603	passed	passed	passed	did.not.pass	did.not.pass	did.not.pass	others
1280	chr11:+:35243279-35250708	passed	passed	passed	did.not.pass	did.not.pass	did.not.pass	others
1281	chr11:+:35251240-35251299	passed	passed	passed	did.not.pass	did.not.pass	did.not.pass	others
1282	chr11:+:35251254-35251907	passed	passed	passed	did.not.pass	did.not.pass	did.not.pass	others
1283	chr11:+:35252149-35252177	passed	passed	passed	did.not.pass	did.not.pass	did.not.pass	others
1284	chr11:+:35252399-35252429	passed	passed	passed	did.not.pass	did.not.pass	did.not.pass	others
1285	chr11:+:35252953-35253015	passed	passed	passed	did.not.pass	did.not.pass	did.not.pass	others
1286	chr11:+:35253134-35253189	passed	passed	passed	did.not.pass	did.not.pass	did.not.pass	others
1287	chr11:+:35253134-35253471	passed	passed	passed	did.not.pass	did.not.pass	did.not.pass	others
1288	chr11:+:35253217-35253270	passed	passed	passed	did.not.pass	did.not.pass	did.not.pass	others
1289	chr11:+:36120011-36245360	passed	passed	passed	did.not.pass	did.not.pass	did.not.pass	others
1290	chr11:+:36248980-36250771	passed	passed	passed	did.not.pass	did.not.pass	did.not.pass	others
1291	chr11:+:4113671-4113698	passed	passed	passed	did.not.pass	did.not.pass	did.not.pass	others
1292	chr11:+:44586868-44587216	passed	passed	passed	did.not.pass	did.not.pass	did.not.pass	others
1293	chr11:+:44611943-44641097	passed	passed	passed	did.not.pass	did.not.pass	did.not.pass	others
1294	chr11:+:44616233-44640661	passed	passed	passed	did.not.pass	did.not.pass	did.not.pass	others
1295	chr11:+:44626979-44636830	passed	passed	passed	did.not.pass	did.not.pass	did.not.pass	others
1296	chr11:+:44636923-44639810	passed	passed	passed	did.not.pass	did.not.pass	did.not.pass	others
1297	chr11:+:44639804-44639855	passed	passed	passed	did.not.pass	did.not.pass	did.not.pass	others
1298	chr11:+:44639899-44640753	passed	passed	passed	did.not.pass	did.not.pass	did.not.pass	others
1299	chr11:+:44639915-44640201	passed	passed	passed	did.not.pass	did.not.pass	did.not.pass	others
1300	chr11:+:44639915-44640210	passed	passed	passed	did.not.pass	did.not.pass	did.not.pass	others
1301	chr11:+:44640273-44640650	passed	passed	passed	did.not.pass	did.not.pass	did.not.pass	others
1302	chr11:+:44640677-44640753	passed	passed	passed	did.not.pass	did.not.pass	did.not.pass	others
1303	chr11:+:44641654-44641754	passed	passed	passed	did.not.pass	did.not.pass	did.not.pass	others
1304	chr11:+:44641658-44641733	passed	passed	passed	did.not.pass	did.not.pass	did.not.pass	others
1305	chr11:+:44641684-44641754	passed	passed	passed	did.not.pass	did.not.pass	did.not.pass	others
1306	chr11:+:48064202-48131609	passed	passed	passed	did.not.pass	did.not.pass	did.not.pass	others
1307	chr11:+:48191258-48191282	passed	passed	passed	did.not.pass	did.not.pass	did.not.pass	others
1308	chr11:+:48191571-48191592	passed	passed	passed	did.not.pass	did.not.pass	did.not.pass	others
1309	chr11:+:57235435-57235507	passed	passed	passed	did.not.pass	did.not.pass	did.not.pass	others
1310	chr11:+:57440330-57440425	passed	passed	passed	did.not.pass	did.not.pass	did.not.pass	others
1311	chr11:+:60694193-60694675	passed	passed	passed	did.not.pass	did.not.pass	did.not.pass	others
1312	chr11:+:60694764-60695112	passed	passed	passed	did.not.pass	did.not.pass	did.not.pass	others
1313	chr11:+:60694764-60695203	passed	passed	passed	did.not.pass	did.not.pass	did.not.pass	others
1314	chr11:+:60695331-60696157	passed	passed	passed	did.not.pass	did.not.pass	did.not.pass	others
1315	chr11:+:60696218-60696328	passed	passed	passed	did.not.pass	did.not.pass	did.not.pass	others
1316	chr11:+:60696256-60696293	passed	passed	passed	did.not.pass	did.not.pass	did.not.pass	others
1317	chr11:+:60696256-60696313	passed	passed	passed	did.not.pass	did.not.pass	did.not.pass	others
1318	chr11:+:60698131-60699254	passed	passed	passed	did.not.pass	did.not.pass	did.not.pass	others
1319	chr11:+:60699188-60699211	passed	passed	passed	did.not.pass	did.not.pass	did.not.pass	others
1320	chr11:+:60699356-60699500	passed	passed	passed	did.not.pass	did.not.pass	did.not.pass	others
1321	chr11:+:60701181-60701843	passed	passed	passed	did.not.pass	did.not.pass	did.not.pass	others
1322	chr11:+:60702236-60702762	passed	passed	passed	did.not.pass	did.not.pass	did.not.pass	others
1323	chr11:+:60702762-60702817	passed	passed	passed	did.not.pass	did.not.pass	did.not.pass	others
1324	chr11:+:60702915-60703272	passed	passed	passed	did.not.pass	did.not.pass	did.not.pass	others
1325	chr11:+:60702915-60703338	passed	passed	passed	did.not.pass	did.not.pass	did.not.pass	others
1326	chr11:+:60702915-60703429	passed	passed	passed	did.not.pass	did.not.pass	did.not.pass	others
1327	chr11:+:60703338-60703806	passed	passed	passed	did.not.pass	did.not.pass	did.not.pass	others
1328	chr11:+:60703451-60703758	passed	passed	passed	did.not.pass	did.not.pass	did.not.pass	others
1329	chr11:+:60703488-60704227	passed	passed	passed	did.not.pass	did.not.pass	did.not.pass	others
1330	chr11:+:60703488-60704289	passed	passed	passed	did.not.pass	did.not.pass	did.not.pass	others
1331	chr11:+:60703723-60703755	passed	passed	passed	did.not.pass	did.not.pass	did.not.pass	others
1332	chr11:+:60703723-60703758	passed	passed	passed	did.not.pass	did.not.pass	did.not.pass	others
1333	chr11:+:60703723-60703763	passed	passed	passed	did.not.pass	did.not.pass	did.not.pass	others
1334	chr11:+:60703746-60703797	passed	passed	passed	did.not.pass	did.not.pass	did.not.pass	others
1335	chr11:+:60703758-60703794	passed	passed	passed	did.not.pass	did.not.pass	did.not.pass	others
1336	chr11:+:60703758-60703797	passed	passed	passed	did.not.pass	did.not.pass	did.not.pass	others
1337	chr11:+:60703758-60703806	passed	passed	passed	did.not.pass	did.not.pass	did.not.pass	others
1338	chr11:+:60703758-60703809	passed	passed	passed	did.not.pass	did.not.pass	did.not.pass	others
1339	chr11:+:60703758-60703812	passed	passed	passed	did.not.pass	did.not.pass	did.not.pass	others
1340	chr11:+:60703758-60703873	passed	passed	passed	did.not.pass	did.not.pass	did.not.pass	others
1341	chr11:+:60703909-60703935	passed	passed	passed	did.not.pass	did.not.pass	did.not.pass	others
1342	chr11:+:60703992-60704016	passed	passed	passed	did.not.pass	did.not.pass	did.not.pass	others
1343	chr11:+:60703997-60704172	passed	passed	passed	did.not.pass	did.not.pass	did.not.pass	others
1344	chr11:+:60704039-60704103	passed	passed	passed	did.not.pass	did.not.pass	did.not.pass	others
1345	chr11:+:60704042-60704103	passed	passed	passed	did.not.pass	did.not.pass	did.not.pass	others
1346	chr11:+:60704050-60704103	passed	passed	passed	did.not.pass	did.not.pass	did.not.pass	others
1347	chr11:+:60704074-60704103	passed	passed	passed	did.not.pass	did.not.pass	did.not.pass	others
1348	chr11:+:60704172-60704244	passed	passed	passed	did.not.pass	did.not.pass	did.not.pass	others
1349	chr11:+:60704172-60704292	passed	passed	passed	did.not.pass	did.not.pass	did.not.pass	others
1350	chr11:+:60704231-60704328	passed	passed	passed	did.not.pass	did.not.pass	did.not.pass	others
1351	chr11:+:60704284-60704389	passed	passed	passed	did.not.pass	did.not.pass	did.not.pass	others
1352	chr11:+:60704304-60704389	passed	passed	passed	did.not.pass	did.not.pass	did.not.pass	others
1353	chr11:+:60704483-60704520	passed	passed	passed	did.not.pass	did.not.pass	did.not.pass	others
1354	chr11:+:61448304-61487583	passed	passed	passed	did.not.pass	did.not.pass	did.not.pass	others
1355	chr11:+:61511475-61511703	passed	passed	passed	did.not.pass	did.not.pass	did.not.pass	others
1356	chr11:+:61514023-61514055	passed	passed	passed	did.not.pass	did.not.pass	did.not.pass	others
1357	chr11:+:62556507-62556573	passed	passed	passed	did.not.pass	did.not.pass	did.not.pass	others
1358	chr11:+:62556682-62556774	passed	passed	passed	did.not.pass	did.not.pass	did.not.pass	others
1359	chr11:+:62557673-62557808	passed	passed	passed	did.not.pass	did.not.pass	did.not.pass	others
1360	chr11:+:62648528-62648609	passed	passed	passed	did.not.pass	did.not.pass	did.not.pass	others
1361	chr11:+:62648633-62648654	passed	passed	passed	did.not.pass	did.not.pass	did.not.pass	others
1362	chr11:+:62648705-62649402	passed	passed	passed	did.not.pass	did.not.pass	did.not.pass	others
1363	chr11:+:62648726-62649364	passed	passed	passed	did.not.pass	did.not.pass	did.not.pass	others
1364	chr11:+:62648923-62649352	passed	passed	passed	did.not.pass	did.not.pass	did.not.pass	others
1365	chr11:+:62649740-62650379	passed	passed	passed	did.not.pass	did.not.pass	did.not.pass	others
1366	chr11:+:62652129-62652945	passed	passed	passed	did.not.pass	did.not.pass	did.not.pass	others
1367	chr11:+:62652162-62652688	passed	passed	passed	did.not.pass	did.not.pass	did.not.pass	others
1368	chr11:+:62652162-62652945	passed	passed	passed	did.not.pass	did.not.pass	did.not.pass	others
1369	chr11:+:62653080-62655615	passed	passed	passed	did.not.pass	did.not.pass	did.not.pass	others
1370	chr11:+:62653080-62655644	passed	passed	passed	did.not.pass	did.not.pass	did.not.pass	others
1371	chr11:+:62655666-62655802	passed	passed	passed	did.not.pass	did.not.pass	did.not.pass	others
1372	chr11:+:62655684-62655802	passed	passed	passed	did.not.pass	did.not.pass	did.not.pass	others
1373	chr11:+:62655690-62655808	passed	passed	passed	did.not.pass	did.not.pass	did.not.pass	others
1374	chr11:+:62656009-62656076	passed	passed	passed	did.not.pass	did.not.pass	did.not.pass	others
1375	chr11:+:62656038-62656076	passed	passed	passed	did.not.pass	did.not.pass	did.not.pass	others
1376	chr11:+:63871185-63871256	passed	passed	passed	did.not.pass	did.not.pass	did.not.pass	others
1377	chr11:+:64051749-64051777	passed	passed	passed	did.not.pass	did.not.pass	did.not.pass	others
1378	chr11:+:64055940-64056082	passed	passed	passed	did.not.pass	did.not.pass	did.not.pass	others
1379	chr11:+:64056193-64056520	passed	passed	passed	did.not.pass	did.not.pass	did.not.pass	others
1380	chr11:+:64056543-64056614	passed	passed	passed	did.not.pass	did.not.pass	did.not.pass	others
1381	chr11:+:64056614-64056756	passed	passed	passed	did.not.pass	did.not.pass	did.not.pass	others
1382	chr11:+:64056697-64056719	passed	passed	passed	did.not.pass	did.not.pass	did.not.pass	others
1383	chr11:+:66627195-66627227	passed	passed	passed	did.not.pass	did.not.pass	did.not.pass	others
1384	chr11:+:66627777-66627848	passed	passed	passed	did.not.pass	did.not.pass	did.not.pass	others
1385	chr11:+:66627787-66627861	passed	passed	passed	did.not.pass	did.not.pass	did.not.pass	others
1386	chr11:+:68180771-68181161	passed	passed	passed	did.not.pass	did.not.pass	did.not.pass	others
1387	chr11:+:68192760-68193486	passed	passed	passed	did.not.pass	did.not.pass	did.not.pass	others
1388	chr11:+:71927963-71929674	passed	passed	passed	did.not.pass	did.not.pass	did.not.pass	others
1389	chr11:+:71928467-71929674	passed	passed	passed	did.not.pass	did.not.pass	did.not.pass	others
1390	chr11:+:71929332-71929674	passed	passed	passed	did.not.pass	did.not.pass	did.not.pass	others
1391	chr11:+:71932102-71932228	passed	passed	passed	did.not.pass	did.not.pass	did.not.pass	others
1392	chr11:+:71932355-71932516	passed	passed	passed	did.not.pass	did.not.pass	did.not.pass	others
1393	chr11:+:74862442-74873705	passed	passed	passed	did.not.pass	did.not.pass	did.not.pass	others
1394	chr11:+:74904577-74907680	passed	passed	passed	did.not.pass	did.not.pass	did.not.pass	others
1395	chr11:+:74914010-74914382	passed	passed	passed	did.not.pass	did.not.pass	did.not.pass	others
1396	chr11:+:74915897-74915969	passed	passed	passed	did.not.pass	did.not.pass	did.not.pass	others
1397	chr11:+:74916198-74916248	passed	passed	passed	did.not.pass	did.not.pass	did.not.pass	others
1398	chr11:+:74916198-74916288	passed	passed	passed	did.not.pass	did.not.pass	did.not.pass	others
1399	chr11:+:74916384-74916439	passed	passed	passed	did.not.pass	did.not.pass	did.not.pass	others
1400	chr11:+:74916439-74916484	passed	passed	passed	did.not.pass	did.not.pass	did.not.pass	others
1401	chr11:+:74917202-74917234	passed	passed	passed	did.not.pass	did.not.pass	did.not.pass	others
1402	chr11:+:836119-836329	passed	passed	passed	did.not.pass	did.not.pass	did.not.pass	others
1403	chr11:+:836843-837306	passed	passed	passed	did.not.pass	did.not.pass	did.not.pass	others
1404	chr11:+:837429-838183	passed	passed	passed	did.not.pass	did.not.pass	did.not.pass	others
1405	chr11:+:837567-837959	passed	passed	passed	did.not.pass	did.not.pass	did.not.pass	others
1406	chr11:+:837612-837959	passed	passed	passed	did.not.pass	did.not.pass	did.not.pass	others
1407	chr11:+:837618-837959	passed	passed	passed	did.not.pass	did.not.pass	did.not.pass	others
1408	chr11:+:837618-837977	passed	passed	passed	did.not.pass	did.not.pass	did.not.pass	others
1409	chr11:+:837618-838167	passed	passed	passed	did.not.pass	did.not.pass	did.not.pass	others
1410	chr11:+:837989-838132	passed	passed	passed	did.not.pass	did.not.pass	did.not.pass	others
1411	chr11:+:838367-838585	passed	passed	passed	did.not.pass	did.not.pass	did.not.pass	others
1412	chr11:+:838367-838650	passed	passed	passed	did.not.pass	did.not.pass	did.not.pass	others
1413	chr11:+:838450-838522	passed	passed	passed	did.not.pass	did.not.pass	did.not.pass	others
1414	chr11:+:838450-838572	passed	passed	passed	did.not.pass	did.not.pass	did.not.pass	others
1415	chr11:+:838450-838585	passed	passed	passed	did.not.pass	did.not.pass	did.not.pass	others
1416	chr11:+:838522-838553	passed	passed	passed	did.not.pass	did.not.pass	did.not.pass	others
1417	chr11:+:838522-838585	passed	passed	passed	did.not.pass	did.not.pass	did.not.pass	others
1418	chr11:+:865790-865938	passed	passed	passed	did.not.pass	did.not.pass	did.not.pass	others
1419	chr11:+:866715-866754	passed	passed	passed	did.not.pass	did.not.pass	did.not.pass	others
1420	chr12:-:10313049-10313384	passed	passed	passed	did.not.pass	did.not.pass	did.not.pass	others
1421	chr12:-:10586465-10587084	passed	passed	passed	did.not.pass	did.not.pass	did.not.pass	others
1422	chr12:-:10586564-10587084	passed	passed	passed	did.not.pass	did.not.pass	did.not.pass	others
1423	chr12:-:10588009-10590304	passed	passed	passed	did.not.pass	did.not.pass	did.not.pass	others
1424	chr12:-:10590351-10593043	passed	passed	passed	did.not.pass	did.not.pass	did.not.pass	others
1425	chr12:-:10590351-10593784	passed	passed	passed	did.not.pass	did.not.pass	did.not.pass	others
1426	chr12:-:109016344-109016370	passed	passed	passed	did.not.pass	did.not.pass	did.not.pass	others
1427	chr12:-:109016369-109016588	passed	passed	passed	did.not.pass	did.not.pass	did.not.pass	others
1428	chr12:-:109017303-109017393	passed	passed	passed	did.not.pass	did.not.pass	did.not.pass	others
1429	chr12:-:109017303-109017423	passed	passed	passed	did.not.pass	did.not.pass	did.not.pass	others
1430	chr12:-:109017303-109017483	passed	passed	passed	did.not.pass	did.not.pass	did.not.pass	others
1431	chr12:-:109017333-109017363	passed	passed	passed	did.not.pass	did.not.pass	did.not.pass	others
1432	chr12:-:109017333-109017393	passed	passed	passed	did.not.pass	did.not.pass	did.not.pass	others
1433	chr12:-:109017333-109017423	passed	passed	passed	did.not.pass	did.not.pass	did.not.pass	others
1434	chr12:-:109017333-109017453	passed	passed	passed	did.not.pass	did.not.pass	did.not.pass	others
1435	chr12:-:109017333-109017483	passed	passed	passed	did.not.pass	did.not.pass	did.not.pass	others
1436	chr12:-:109017333-109017513	passed	passed	passed	did.not.pass	did.not.pass	did.not.pass	others
1437	chr12:-:109017333-109017543	passed	passed	passed	did.not.pass	did.not.pass	did.not.pass	others
1438	chr12:-:109017333-109017573	passed	passed	passed	did.not.pass	did.not.pass	did.not.pass	others
1439	chr12:-:109017333-109017603	passed	passed	passed	did.not.pass	did.not.pass	did.not.pass	others
1440	chr12:-:109017341-109017521	passed	passed	passed	did.not.pass	did.not.pass	did.not.pass	others
1441	chr12:-:109017363-109017393	passed	passed	passed	did.not.pass	did.not.pass	did.not.pass	others
1442	chr12:-:109017363-109017423	passed	passed	passed	did.not.pass	did.not.pass	did.not.pass	others
1443	chr12:-:109017363-109017453	passed	passed	passed	did.not.pass	did.not.pass	did.not.pass	others
1444	chr12:-:109017363-109017483	passed	passed	passed	did.not.pass	did.not.pass	did.not.pass	others
1445	chr12:-:109017363-109017513	passed	passed	passed	did.not.pass	did.not.pass	did.not.pass	others
1446	chr12:-:109017363-109017573	passed	passed	passed	did.not.pass	did.not.pass	did.not.pass	others
1447	chr12:-:109017363-109017603	passed	passed	passed	did.not.pass	did.not.pass	did.not.pass	others
1448	chr12:-:109017363-109017633	passed	passed	passed	did.not.pass	did.not.pass	did.not.pass	others
1449	chr12:-:109017363-109017663	passed	passed	passed	did.not.pass	did.not.pass	did.not.pass	others
1450	chr12:-:109017371-109017521	passed	passed	passed	did.not.pass	did.not.pass	did.not.pass	others
1451	chr12:-:109017393-109017453	passed	passed	passed	did.not.pass	did.not.pass	did.not.pass	others
1452	chr12:-:109017393-109017483	passed	passed	passed	did.not.pass	did.not.pass	did.not.pass	others
1453	chr12:-:109017393-109017513	passed	passed	passed	did.not.pass	did.not.pass	did.not.pass	others
1454	chr12:-:109017393-109017543	passed	passed	passed	did.not.pass	did.not.pass	did.not.pass	others
1455	chr12:-:109017393-109017603	passed	passed	passed	did.not.pass	did.not.pass	did.not.pass	others
1456	chr12:-:109017423-109017453	passed	passed	passed	did.not.pass	did.not.pass	did.not.pass	others
1457	chr12:-:109017423-109017513	passed	passed	passed	did.not.pass	did.not.pass	did.not.pass	others
1458	chr12:-:109017423-109017543	passed	passed	passed	did.not.pass	did.not.pass	did.not.pass	others
1459	chr12:-:109017423-109017603	passed	passed	passed	did.not.pass	did.not.pass	did.not.pass	others
1460	chr12:-:109017431-109017521	passed	passed	passed	did.not.pass	did.not.pass	did.not.pass	others
1461	chr12:-:109017452-109017521	passed	passed	passed	did.not.pass	did.not.pass	did.not.pass	others
1462	chr12:-:109017461-109017521	passed	passed	passed	did.not.pass	did.not.pass	did.not.pass	others
1463	chr12:-:109017483-109017573	passed	passed	passed	did.not.pass	did.not.pass	did.not.pass	others
1464	chr12:-:109017483-109017603	passed	passed	passed	did.not.pass	did.not.pass	did.not.pass	others
1465	chr12:-:109017513-109017543	passed	passed	passed	did.not.pass	did.not.pass	did.not.pass	others
1466	chr12:-:109017513-109017603	passed	passed	passed	did.not.pass	did.not.pass	did.not.pass	others
1467	chr12:-:109017513-109017663	passed	passed	passed	did.not.pass	did.not.pass	did.not.pass	others
1468	chr12:-:109017521-109017612	passed	passed	passed	did.not.pass	did.not.pass	did.not.pass	others
1469	chr12:-:109017573-109017603	passed	passed	passed	did.not.pass	did.not.pass	did.not.pass	others
1470	chr12:-:109017573-109017663	passed	passed	passed	did.not.pass	did.not.pass	did.not.pass	others
1471	chr12:-:109017633-109017663	passed	passed	passed	did.not.pass	did.not.pass	did.not.pass	others
1472	chr12:-:109027546-109027577	passed	passed	passed	did.not.pass	did.not.pass	did.not.pass	others
1473	chr12:-:113791300-113791479	passed	passed	passed	did.not.pass	did.not.pass	did.not.pass	others
1474	chr12:-:12482559-12482692	passed	passed	passed	did.not.pass	did.not.pass	did.not.pass	others
1475	chr12:-:12496099-12496209	passed	passed	passed	did.not.pass	did.not.pass	did.not.pass	others
1476	chr12:-:12496122-12496209	passed	passed	passed	did.not.pass	did.not.pass	did.not.pass	others
1477	chr12:-:125262324-125262370	passed	passed	passed	did.not.pass	did.not.pass	did.not.pass	others
1478	chr12:-:125262641-125262759	passed	passed	passed	did.not.pass	did.not.pass	did.not.pass	others
1479	chr12:-:125262692-125262759	passed	passed	passed	did.not.pass	did.not.pass	did.not.pass	others
1480	chr12:-:125262692-125262796	passed	passed	passed	did.not.pass	did.not.pass	did.not.pass	others
1481	chr12:-:125262923-125262996	passed	passed	passed	did.not.pass	did.not.pass	did.not.pass	others
1482	chr12:-:125265233-125270986	passed	passed	passed	did.not.pass	did.not.pass	did.not.pass	others
1483	chr12:-:125284728-125292360	passed	passed	passed	did.not.pass	did.not.pass	did.not.pass	others
1484	chr12:-:125284788-125292325	passed	passed	passed	did.not.pass	did.not.pass	did.not.pass	others
1485	chr12:-:125298951-125299524	passed	passed	passed	did.not.pass	did.not.pass	did.not.pass	others
1486	chr12:-:129299507-129299530	passed	passed	passed	did.not.pass	did.not.pass	did.not.pass	others
1487	chr12:-:21427073-21427445	passed	passed	passed	did.not.pass	did.not.pass	did.not.pass	others
1488	chr12:-:21445236-21446878	passed	passed	passed	did.not.pass	did.not.pass	did.not.pass	others
1489	chr12:-:27128471-27128495	passed	passed	passed	did.not.pass	did.not.pass	did.not.pass	others
1490	chr12:-:27133564-27143382	passed	passed	passed	did.not.pass	did.not.pass	did.not.pass	others
1491	chr12:-:27143499-27148169	passed	passed	passed	did.not.pass	did.not.pass	did.not.pass	others
1492	chr12:-:27164071-27167010	passed	passed	passed	did.not.pass	did.not.pass	did.not.pass	others
1493	chr12:-:46578601-46578648	passed	passed	passed	did.not.pass	did.not.pass	did.not.pass	others
1494	chr12:-:46579800-46579827	passed	passed	passed	did.not.pass	did.not.pass	did.not.pass	others
1495	chr12:-:46633631-46636982	passed	passed	passed	did.not.pass	did.not.pass	did.not.pass	others
1496	chr12:-:46752219-46752331	passed	passed	passed	did.not.pass	did.not.pass	did.not.pass	others
1497	chr12:-:46752219-46752448	passed	passed	passed	did.not.pass	did.not.pass	did.not.pass	others
1498	chr12:-:46752698-46752767	passed	passed	passed	did.not.pass	did.not.pass	did.not.pass	others
1499	chr12:-:46753021-46753049	passed	passed	passed	did.not.pass	did.not.pass	did.not.pass	others
1500	chr12:-:46758327-46758426	passed	passed	passed	did.not.pass	did.not.pass	did.not.pass	others
1501	chr12:-:49160211-49160257	passed	passed	passed	did.not.pass	did.not.pass	did.not.pass	others
1502	chr12:-:49161164-49161244	passed	passed	passed	did.not.pass	did.not.pass	did.not.pass	others
1503	chr12:-:49491512-49491726	passed	passed	passed	did.not.pass	did.not.pass	did.not.pass	others
1504	chr12:-:50260836-50260900	passed	passed	passed	did.not.pass	did.not.pass	did.not.pass	others
1505	chr12:-:50261011-50261037	passed	passed	passed	did.not.pass	did.not.pass	did.not.pass	others
1506	chr12:-:50261179-50261283	passed	passed	passed	did.not.pass	did.not.pass	did.not.pass	others
1507	chr12:-:50261403-50261481	passed	passed	passed	did.not.pass	did.not.pass	did.not.pass	others
1508	chr12:-:50261411-50261481	passed	passed	passed	did.not.pass	did.not.pass	did.not.pass	others
1509	chr12:-:50261563-50261607	passed	passed	passed	did.not.pass	did.not.pass	did.not.pass	others
1510	chr12:-:50261563-50261648	passed	passed	passed	did.not.pass	did.not.pass	did.not.pass	others
1511	chr12:-:50261585-50262040	passed	passed	passed	did.not.pass	did.not.pass	did.not.pass	others
1512	chr12:-:50261934-50262110	passed	passed	passed	did.not.pass	did.not.pass	did.not.pass	others
1513	chr12:-:50262055-50262355	passed	passed	passed	did.not.pass	did.not.pass	did.not.pass	others
1514	chr12:-:50262077-50262211	passed	passed	passed	did.not.pass	did.not.pass	did.not.pass	others
1515	chr12:-:50262077-50262339	passed	passed	passed	did.not.pass	did.not.pass	did.not.pass	others
1516	chr12:-:50262150-50262240	passed	passed	passed	did.not.pass	did.not.pass	did.not.pass	others
1517	chr12:-:50262889-50263347	passed	passed	passed	did.not.pass	did.not.pass	did.not.pass	others
1518	chr12:-:50263013-50263358	passed	passed	passed	did.not.pass	did.not.pass	did.not.pass	others
1519	chr12:-:50263038-50263076	passed	passed	passed	did.not.pass	did.not.pass	did.not.pass	others
1520	chr12:-:50263206-50263407	passed	passed	passed	did.not.pass	did.not.pass	did.not.pass	others
1521	chr12:-:50263216-50263347	passed	passed	passed	did.not.pass	did.not.pass	did.not.pass	others
1522	chr12:-:50263347-50263397	passed	passed	passed	did.not.pass	did.not.pass	did.not.pass	others
1523	chr12:-:50263367-50263437	passed	passed	passed	did.not.pass	did.not.pass	did.not.pass	others
1524	chr12:-:50263437-50263598	passed	passed	passed	did.not.pass	did.not.pass	did.not.pass	others
1525	chr12:-:50263992-50264040	passed	passed	passed	did.not.pass	did.not.pass	did.not.pass	others
1526	chr12:-:50264096-50264169	passed	passed	passed	did.not.pass	did.not.pass	did.not.pass	others
1527	chr12:-:50264436-50265267	passed	passed	passed	did.not.pass	did.not.pass	did.not.pass	others
1528	chr12:-:50282964-50283263	passed	passed	passed	did.not.pass	did.not.pass	did.not.pass	others
1529	chr12:-:50282964-50283290	passed	passed	passed	did.not.pass	did.not.pass	did.not.pass	others
1530	chr12:-:50284502-50284846	passed	passed	passed	did.not.pass	did.not.pass	did.not.pass	others
1531	chr12:-:50291866-50295063	passed	passed	passed	did.not.pass	did.not.pass	did.not.pass	others
1532	chr12:-:50291869-50292933	passed	passed	passed	did.not.pass	did.not.pass	did.not.pass	others
1533	chr12:-:50295032-50295063	passed	passed	passed	did.not.pass	did.not.pass	did.not.pass	others
1534	chr12:-:50295042-50297560	passed	passed	passed	did.not.pass	did.not.pass	did.not.pass	others
1535	chr12:-:50295090-50297560	passed	passed	passed	did.not.pass	did.not.pass	did.not.pass	others
1536	chr12:-:50295090-50297617	passed	passed	passed	did.not.pass	did.not.pass	did.not.pass	others
1537	chr12:-:51380440-51382164	passed	passed	passed	did.not.pass	did.not.pass	did.not.pass	others
1538	chr12:-:54795996-54796026	passed	passed	passed	did.not.pass	did.not.pass	did.not.pass	others
1539	chr12:-:56078529-56078645	passed	passed	passed	did.not.pass	did.not.pass	did.not.pass	others
1540	chr12:-:56078570-56078597	passed	passed	passed	did.not.pass	did.not.pass	did.not.pass	others
1541	chr12:-:56078632-56078759	passed	passed	passed	did.not.pass	did.not.pass	did.not.pass	others
1542	chr12:-:56081203-56081504	passed	passed	passed	did.not.pass	did.not.pass	did.not.pass	others
1543	chr12:-:56082074-56082627	passed	passed	passed	did.not.pass	did.not.pass	did.not.pass	others
1544	chr12:-:56086748-56086913	passed	passed	passed	did.not.pass	did.not.pass	did.not.pass	others
1545	chr12:-:56086975-56086996	passed	passed	passed	did.not.pass	did.not.pass	did.not.pass	others
1546	chr12:-:56087101-56087810	passed	passed	passed	did.not.pass	did.not.pass	did.not.pass	others
1547	chr12:-:56087891-56088039	passed	passed	passed	did.not.pass	did.not.pass	did.not.pass	others
1548	chr12:-:56088479-56088582	passed	passed	passed	did.not.pass	did.not.pass	did.not.pass	others
1549	chr12:-:56088662-56088963	passed	passed	passed	did.not.pass	did.not.pass	did.not.pass	others
1550	chr12:-:56088734-56089337	passed	passed	passed	did.not.pass	did.not.pass	did.not.pass	others
1551	chr12:-:56088754-56088834	passed	passed	passed	did.not.pass	did.not.pass	did.not.pass	others
1552	chr12:-:56088793-56088834	passed	passed	passed	did.not.pass	did.not.pass	did.not.pass	others
1553	chr12:-:56091801-56092166	passed	passed	passed	did.not.pass	did.not.pass	did.not.pass	others
1554	chr12:-:56092662-56093129	passed	passed	passed	did.not.pass	did.not.pass	did.not.pass	others
1555	chr12:-:56096716-56096834	passed	passed	passed	did.not.pass	did.not.pass	did.not.pass	others
1556	chr12:-:56119366-56119596	passed	passed	passed	did.not.pass	did.not.pass	did.not.pass	others
1557	chr12:-:56119374-56119596	passed	passed	passed	did.not.pass	did.not.pass	did.not.pass	others
1558	chr12:-:56119410-56119632	passed	passed	passed	did.not.pass	did.not.pass	did.not.pass	others
1559	chr12:-:56119680-56119955	passed	passed	passed	did.not.pass	did.not.pass	did.not.pass	others
1560	chr12:-:56119680-56119979	passed	passed	passed	did.not.pass	did.not.pass	did.not.pass	others
1561	chr12:-:56119680-56120483	passed	passed	passed	did.not.pass	did.not.pass	did.not.pass	others
1562	chr12:-:56120014-56120483	passed	passed	passed	did.not.pass	did.not.pass	did.not.pass	others
1563	chr12:-:56120039-56120483	passed	passed	passed	did.not.pass	did.not.pass	did.not.pass	others
1564	chr12:-:56120045-56120673	passed	passed	passed	did.not.pass	did.not.pass	did.not.pass	others
1565	chr12:-:56120543-56120934	passed	passed	passed	did.not.pass	did.not.pass	did.not.pass	others
1566	chr12:-:56120567-56120934	passed	passed	passed	did.not.pass	did.not.pass	did.not.pass	others
1567	chr12:-:56120569-56120673	passed	passed	passed	did.not.pass	did.not.pass	did.not.pass	others
1568	chr12:-:56120579-56120686	passed	passed	passed	did.not.pass	did.not.pass	did.not.pass	others
1569	chr12:-:56120579-56120688	passed	passed	passed	did.not.pass	did.not.pass	did.not.pass	others
1570	chr12:-:56120579-56120712	passed	passed	passed	did.not.pass	did.not.pass	did.not.pass	others
1571	chr12:-:56120579-56120934	passed	passed	passed	did.not.pass	did.not.pass	did.not.pass	others
1572	chr12:-:56120712-56120934	passed	passed	passed	did.not.pass	did.not.pass	did.not.pass	others
1573	chr12:-:56120712-56121006	passed	passed	passed	did.not.pass	did.not.pass	did.not.pass	others
1574	chr12:-:56121026-56122736	passed	passed	passed	did.not.pass	did.not.pass	did.not.pass	others
1575	chr12:-:56121081-56122736	passed	passed	passed	did.not.pass	did.not.pass	did.not.pass	others
1576	chr12:-:56121113-56121395	passed	passed	passed	did.not.pass	did.not.pass	did.not.pass	others
1577	chr12:-:56121113-56122736	passed	passed	passed	did.not.pass	did.not.pass	did.not.pass	others
1578	chr12:-:56121123-56122736	passed	passed	passed	did.not.pass	did.not.pass	did.not.pass	others
1579	chr12:-:56122092-56122736	passed	passed	passed	did.not.pass	did.not.pass	did.not.pass	others
1580	chr12:-:6438401-6438742	passed	passed	passed	did.not.pass	did.not.pass	did.not.pass	others
1581	chr12:-:6439219-6439432	passed	passed	passed	did.not.pass	did.not.pass	did.not.pass	others
1582	chr12:-:6439782-6440018	passed	passed	passed	did.not.pass	did.not.pass	did.not.pass	others
1583	chr12:-:6439877-6442238	passed	passed	passed	did.not.pass	did.not.pass	did.not.pass	others
1584	chr12:-:6440126-6442238	passed	passed	passed	did.not.pass	did.not.pass	did.not.pass	others
1585	chr12:-:6442621-6443223	passed	passed	passed	did.not.pass	did.not.pass	did.not.pass	others
1586	chr12:-:6451086-6451175	passed	passed	passed	did.not.pass	did.not.pass	did.not.pass	others
1587	chr12:-:69236648-69236711	passed	passed	passed	did.not.pass	did.not.pass	did.not.pass	others
1588	chr12:-:69243124-69243309	passed	passed	passed	did.not.pass	did.not.pass	did.not.pass	others
1589	chr12:-:69243490-69243623	passed	passed	passed	did.not.pass	did.not.pass	did.not.pass	others
1590	chr12:-:69243506-69243641	passed	passed	passed	did.not.pass	did.not.pass	did.not.pass	others
1591	chr12:-:69246572-69248870	passed	passed	passed	did.not.pass	did.not.pass	did.not.pass	others
1592	chr12:-:69326620-69329622	passed	passed	passed	did.not.pass	did.not.pass	did.not.pass	others
1593	chr12:-:69326620-69337592	passed	passed	passed	did.not.pass	did.not.pass	did.not.pass	others
1594	chr12:-:69337711-69338189	passed	passed	passed	did.not.pass	did.not.pass	did.not.pass	others
1595	chr12:-:7639355-7639489	passed	passed	passed	did.not.pass	did.not.pass	did.not.pass	others
1596	chr12:-:7639582-7640077	passed	passed	passed	did.not.pass	did.not.pass	did.not.pass	others
1597	chr12:-:7640158-7640200	passed	passed	passed	did.not.pass	did.not.pass	did.not.pass	others
1598	chr12:-:7647935-7647967	passed	passed	passed	did.not.pass	did.not.pass	did.not.pass	others
1599	chr12:-:7647940-7647967	passed	passed	passed	did.not.pass	did.not.pass	did.not.pass	others
1600	chr12:-:8072131-8072305	passed	passed	passed	did.not.pass	did.not.pass	did.not.pass	others
1601	chr12:-:9093220-9093350	passed	passed	passed	did.not.pass	did.not.pass	did.not.pass	others
1602	chr12:-:9093241-9093311	passed	passed	passed	did.not.pass	did.not.pass	did.not.pass	others
1603	chr12:-:9093241-9093350	passed	passed	passed	did.not.pass	did.not.pass	did.not.pass	others
1604	chr12:-:9094445-9094478	passed	passed	passed	did.not.pass	did.not.pass	did.not.pass	others
1605	chr12:-:9096506-9098885	passed	passed	passed	did.not.pass	did.not.pass	did.not.pass	others
1606	chr12:+:102107380-102107867	passed	passed	passed	did.not.pass	did.not.pass	did.not.pass	others
1607	chr12:+:102107453-102107867	passed	passed	passed	did.not.pass	did.not.pass	did.not.pass	others
1608	chr12:+:102108015-102108320	passed	passed	passed	did.not.pass	did.not.pass	did.not.pass	others
1609	chr12:+:102108015-102110507	passed	passed	passed	did.not.pass	did.not.pass	did.not.pass	others
1610	chr12:+:102108854-102110507	passed	passed	passed	did.not.pass	did.not.pass	did.not.pass	others
1611	chr12:+:102120190-102120697	passed	passed	passed	did.not.pass	did.not.pass	did.not.pass	others
1612	chr12:+:113723748-113724791	passed	passed	passed	did.not.pass	did.not.pass	did.not.pass	others
1613	chr12:+:113731154-113733767	passed	passed	passed	did.not.pass	did.not.pass	did.not.pass	others
1614	chr12:+:113735373-113735419	passed	passed	passed	did.not.pass	did.not.pass	did.not.pass	others
1615	chr12:+:113736004-113736025	passed	passed	passed	did.not.pass	did.not.pass	did.not.pass	others
1616	chr12:+:113736140-113736171	passed	passed	passed	did.not.pass	did.not.pass	did.not.pass	others
1617	chr12:+:121570875-121592672	passed	passed	passed	did.not.pass	did.not.pass	did.not.pass	others
1618	chr12:+:121603877-121605367	passed	passed	passed	did.not.pass	did.not.pass	did.not.pass	others
1619	chr12:+:121615010-121615099	passed	passed	passed	did.not.pass	did.not.pass	did.not.pass	others
1620	chr12:+:121615249-121622107	passed	passed	passed	did.not.pass	did.not.pass	did.not.pass	others
1621	chr12:+:121622785-121622817	passed	passed	passed	did.not.pass	did.not.pass	did.not.pass	others
1622	chr12:+:121623627-121623659	passed	passed	passed	did.not.pass	did.not.pass	did.not.pass	others
1623	chr12:+:125703167-125833997	passed	passed	passed	did.not.pass	did.not.pass	did.not.pass	others
1624	chr12:+:125915290-126003984	passed	passed	passed	did.not.pass	did.not.pass	did.not.pass	others
1625	chr12:+:126068500-126068611	passed	passed	passed	did.not.pass	did.not.pass	did.not.pass	others
1626	chr12:+:126068726-126128251	passed	passed	passed	did.not.pass	did.not.pass	did.not.pass	others
1627	chr12:+:132331016-132331865	passed	passed	passed	did.not.pass	did.not.pass	did.not.pass	others
1628	chr12:+:132334353-132334483	passed	passed	passed	did.not.pass	did.not.pass	did.not.pass	others
1629	chr12:+:132335730-132335804	passed	passed	passed	did.not.pass	did.not.pass	did.not.pass	others
1630	chr12:+:132335849-132335874	passed	passed	passed	did.not.pass	did.not.pass	did.not.pass	others
1631	chr12:+:13366509-13366625	passed	passed	passed	did.not.pass	did.not.pass	did.not.pass	others
1632	chr12:+:13366509-13366694	passed	passed	passed	did.not.pass	did.not.pass	did.not.pass	others
1633	chr12:+:13367654-13367819	passed	passed	passed	did.not.pass	did.not.pass	did.not.pass	others
1634	chr12:+:13367701-13367753	passed	passed	passed	did.not.pass	did.not.pass	did.not.pass	others
1635	chr12:+:13369395-13369449	passed	passed	passed	did.not.pass	did.not.pass	did.not.pass	others
1636	chr12:+:13370364-13370431	passed	passed	passed	did.not.pass	did.not.pass	did.not.pass	others
1637	chr12:+:13372506-13372562	passed	passed	passed	did.not.pass	did.not.pass	did.not.pass	others
1638	chr12:+:15652528-15656841	passed	passed	passed	did.not.pass	did.not.pass	did.not.pass	others
1639	chr12:+:15715558-15718526	passed	passed	passed	did.not.pass	did.not.pass	did.not.pass	others
1640	chr12:+:15749075-15749103	passed	passed	passed	did.not.pass	did.not.pass	did.not.pass	others
1641	chr12:+:1890242-1893177	passed	passed	passed	did.not.pass	did.not.pass	did.not.pass	others
1642	chr12:+:1896613-1896656	passed	passed	passed	did.not.pass	did.not.pass	did.not.pass	others
1643	chr12:+:1897695-1897722	passed	passed	passed	did.not.pass	did.not.pass	did.not.pass	others
1644	chr12:+:20864444-20868141	passed	passed	passed	did.not.pass	did.not.pass	did.not.pass	others
1645	chr12:+:26348812-26377225	passed	passed	passed	did.not.pass	did.not.pass	did.not.pass	others
1646	chr12:+:26385258-26385284	passed	passed	passed	did.not.pass	did.not.pass	did.not.pass	others
1647	chr12:+:31132605-31135998	passed	passed	passed	did.not.pass	did.not.pass	did.not.pass	others
1648	chr12:+:31136354-31144790	passed	passed	passed	did.not.pass	did.not.pass	did.not.pass	others
1649	chr12:+:31146744-31146766	passed	passed	passed	did.not.pass	did.not.pass	did.not.pass	others
1650	chr12:+:31146759-31146844	passed	passed	passed	did.not.pass	did.not.pass	did.not.pass	others
1651	chr12:+:31147317-31147444	passed	passed	passed	did.not.pass	did.not.pass	did.not.pass	others
1652	chr12:+:31148688-31148797	passed	passed	passed	did.not.pass	did.not.pass	did.not.pass	others
1653	chr12:+:31148688-31148804	passed	passed	passed	did.not.pass	did.not.pass	did.not.pass	others
1654	chr12:+:3320972-3321014	passed	passed	passed	did.not.pass	did.not.pass	did.not.pass	others
1655	chr12:+:3321028-3321079	passed	passed	passed	did.not.pass	did.not.pass	did.not.pass	others
1656	chr12:+:41086394-41124129	passed	passed	passed	did.not.pass	did.not.pass	did.not.pass	others
1657	chr12:+:41221925-41222004	passed	passed	passed	did.not.pass	did.not.pass	did.not.pass	others
1658	chr12:+:41303907-41312452	passed	passed	passed	did.not.pass	did.not.pass	did.not.pass	others
1659	chr12:+:41318454-41323674	passed	passed	passed	did.not.pass	did.not.pass	did.not.pass	others
1660	chr12:+:41327680-41330600	passed	passed	passed	did.not.pass	did.not.pass	did.not.pass	others
1661	chr12:+:41333287-41337478	passed	passed	passed	did.not.pass	did.not.pass	did.not.pass	others
1662	chr12:+:41337526-41337841	passed	passed	passed	did.not.pass	did.not.pass	did.not.pass	others
1663	chr12:+:41337972-41352954	passed	passed	passed	did.not.pass	did.not.pass	did.not.pass	others
1664	chr12:+:41353036-41365245	passed	passed	passed	did.not.pass	did.not.pass	did.not.pass	others
1665	chr12:+:41365311-41374710	passed	passed	passed	did.not.pass	did.not.pass	did.not.pass	others
1666	chr12:+:41365317-41374710	passed	passed	passed	did.not.pass	did.not.pass	did.not.pass	others
1667	chr12:+:41408059-41419069	passed	passed	passed	did.not.pass	did.not.pass	did.not.pass	others
1668	chr12:+:41410718-41412662	passed	passed	passed	did.not.pass	did.not.pass	did.not.pass	others
1669	chr12:+:41421771-41422875	passed	passed	passed	did.not.pass	did.not.pass	did.not.pass	others
1670	chr12:+:50453642-50470995	passed	passed	passed	did.not.pass	did.not.pass	did.not.pass	others
1671	chr12:+:50453710-50470995	passed	passed	passed	did.not.pass	did.not.pass	did.not.pass	others
1672	chr12:+:50453734-50470995	passed	passed	passed	did.not.pass	did.not.pass	did.not.pass	others
1673	chr12:+:50472347-50472706	passed	passed	passed	did.not.pass	did.not.pass	did.not.pass	others
1674	chr12:+:50472763-50473756	passed	passed	passed	did.not.pass	did.not.pass	did.not.pass	others
1675	chr12:+:50474964-50475051	passed	passed	passed	did.not.pass	did.not.pass	did.not.pass	others
1676	chr12:+:50474964-50475057	passed	passed	passed	did.not.pass	did.not.pass	did.not.pass	others
1677	chr12:+:50474964-50475070	passed	passed	passed	did.not.pass	did.not.pass	did.not.pass	others
1678	chr12:+:50475087-50475441	passed	passed	passed	did.not.pass	did.not.pass	did.not.pass	others
1679	chr12:+:50475561-50476381	passed	passed	passed	did.not.pass	did.not.pass	did.not.pass	others
1680	chr12:+:50475771-50475891	passed	passed	passed	did.not.pass	did.not.pass	did.not.pass	others
1681	chr12:+:50476889-50477021	passed	passed	passed	did.not.pass	did.not.pass	did.not.pass	others
1682	chr12:+:50476901-50477013	passed	passed	passed	did.not.pass	did.not.pass	did.not.pass	others
1683	chr12:+:52389943-52389972	passed	passed	passed	did.not.pass	did.not.pass	did.not.pass	others
1684	chr12:+:53647162-53647189	passed	passed	passed	did.not.pass	did.not.pass	did.not.pass	others
1685	chr12:+:53647175-53647262	passed	passed	passed	did.not.pass	did.not.pass	did.not.pass	others
1686	chr12:+:53648066-53648100	passed	passed	passed	did.not.pass	did.not.pass	did.not.pass	others
1687	chr12:+:56473718-56473983	passed	passed	passed	did.not.pass	did.not.pass	did.not.pass	others
1688	chr12:+:56493529-56493623	passed	passed	passed	did.not.pass	did.not.pass	did.not.pass	others
1689	chr12:+:56496818-56496947	passed	passed	passed	did.not.pass	did.not.pass	did.not.pass	others
1690	chr12:+:57538883-57539015	passed	passed	passed	did.not.pass	did.not.pass	did.not.pass	others
1691	chr12:+:57538883-57539018	passed	passed	passed	did.not.pass	did.not.pass	did.not.pass	others
1692	chr12:+:57538883-57539042	passed	passed	passed	did.not.pass	did.not.pass	did.not.pass	others
1693	chr12:+:57553768-57554675	passed	passed	passed	did.not.pass	did.not.pass	did.not.pass	others
1694	chr12:+:57556301-57556680	passed	passed	passed	did.not.pass	did.not.pass	did.not.pass	others
1695	chr12:+:57556660-57556714	passed	passed	passed	did.not.pass	did.not.pass	did.not.pass	others
1696	chr12:+:57563057-57566928	passed	passed	passed	did.not.pass	did.not.pass	did.not.pass	others
1697	chr12:+:57567133-57567575	passed	passed	passed	did.not.pass	did.not.pass	did.not.pass	others
1698	chr12:+:57573339-57573625	passed	passed	passed	did.not.pass	did.not.pass	did.not.pass	others
1699	chr12:+:57577692-57577885	passed	passed	passed	did.not.pass	did.not.pass	did.not.pass	others
1700	chr12:+:57578773-57578913	passed	passed	passed	did.not.pass	did.not.pass	did.not.pass	others
1701	chr12:+:57586753-57586979	passed	passed	passed	did.not.pass	did.not.pass	did.not.pass	others
1702	chr12:+:57587066-57587407	passed	passed	passed	did.not.pass	did.not.pass	did.not.pass	others
1703	chr12:+:57587765-57588136	passed	passed	passed	did.not.pass	did.not.pass	did.not.pass	others
1704	chr12:+:57588300-57588375	passed	passed	passed	did.not.pass	did.not.pass	did.not.pass	others
1705	chr12:+:57589786-57589871	passed	passed	passed	did.not.pass	did.not.pass	did.not.pass	others
1706	chr12:+:57589786-57589895	passed	passed	passed	did.not.pass	did.not.pass	did.not.pass	others
1707	chr12:+:57589786-57589906	passed	passed	passed	did.not.pass	did.not.pass	did.not.pass	others
1708	chr12:+:57589786-57589949	passed	passed	passed	did.not.pass	did.not.pass	did.not.pass	others
1709	chr12:+:57591167-57591372	passed	passed	passed	did.not.pass	did.not.pass	did.not.pass	others
1710	chr12:+:57592126-57592313	passed	passed	passed	did.not.pass	did.not.pass	did.not.pass	others
1711	chr12:+:57593808-57594266	passed	passed	passed	did.not.pass	did.not.pass	did.not.pass	others
1712	chr12:+:57594523-57594838	passed	passed	passed	did.not.pass	did.not.pass	did.not.pass	others
1713	chr12:+:57594595-57594899	passed	passed	passed	did.not.pass	did.not.pass	did.not.pass	others
1714	chr12:+:57594598-57594838	passed	passed	passed	did.not.pass	did.not.pass	did.not.pass	others
1715	chr12:+:57597070-57597216	passed	passed	passed	did.not.pass	did.not.pass	did.not.pass	others
1716	chr12:+:57599460-57600395	passed	passed	passed	did.not.pass	did.not.pass	did.not.pass	others
1717	chr12:+:57602600-57602932	passed	passed	passed	did.not.pass	did.not.pass	did.not.pass	others
1718	chr12:+:57602960-57603474	passed	passed	passed	did.not.pass	did.not.pass	did.not.pass	others
1719	chr12:+:57605062-57605566	passed	passed	passed	did.not.pass	did.not.pass	did.not.pass	others
1720	chr12:+:57605285-57605982	passed	passed	passed	did.not.pass	did.not.pass	did.not.pass	others
1721	chr12:+:57605359-57606006	passed	passed	passed	did.not.pass	did.not.pass	did.not.pass	others
1722	chr12:+:57605365-57605532	passed	passed	passed	did.not.pass	did.not.pass	did.not.pass	others
1723	chr12:+:57605601-57605972	passed	passed	passed	did.not.pass	did.not.pass	did.not.pass	others
1724	chr12:+:57605759-57606271	passed	passed	passed	did.not.pass	did.not.pass	did.not.pass	others
1725	chr12:+:57605781-57605969	passed	passed	passed	did.not.pass	did.not.pass	did.not.pass	others
1726	chr12:+:57605785-57605982	passed	passed	passed	did.not.pass	did.not.pass	did.not.pass	others
1727	chr12:+:57605800-57605906	passed	passed	passed	did.not.pass	did.not.pass	did.not.pass	others
1728	chr12:+:57606044-57606392	passed	passed	passed	did.not.pass	did.not.pass	did.not.pass	others
1729	chr12:+:57606044-57606664	passed	passed	passed	did.not.pass	did.not.pass	did.not.pass	others
1730	chr12:+:57606414-57606831	passed	passed	passed	did.not.pass	did.not.pass	did.not.pass	others
1731	chr12:+:57606542-57606571	passed	passed	passed	did.not.pass	did.not.pass	did.not.pass	others
1732	chr12:+:57606580-57606804	passed	passed	passed	did.not.pass	did.not.pass	did.not.pass	others
1733	chr12:+:57606677-57606744	passed	passed	passed	did.not.pass	did.not.pass	did.not.pass	others
1734	chr12:+:57606677-57606804	passed	passed	passed	did.not.pass	did.not.pass	did.not.pass	others
1735	chr12:+:57606677-57606903	passed	passed	passed	did.not.pass	did.not.pass	did.not.pass	others
1736	chr12:+:57606705-57606903	passed	passed	passed	did.not.pass	did.not.pass	did.not.pass	others
1737	chr12:+:57606718-57606903	passed	passed	passed	did.not.pass	did.not.pass	did.not.pass	others
1738	chr12:+:57606779-57606903	passed	passed	passed	did.not.pass	did.not.pass	did.not.pass	others
1739	chr12:+:57606786-57606903	passed	passed	passed	did.not.pass	did.not.pass	did.not.pass	others
1740	chr12:+:57606831-57606949	passed	passed	passed	did.not.pass	did.not.pass	did.not.pass	others
1741	chr12:+:57606959-57607003	passed	passed	passed	did.not.pass	did.not.pass	did.not.pass	others
1742	chr12:+:58131984-58132807	passed	passed	passed	did.not.pass	did.not.pass	did.not.pass	others
1743	chr12:+:58131984-58140371	passed	passed	passed	did.not.pass	did.not.pass	did.not.pass	others
1744	chr12:+:58132953-58137022	passed	passed	passed	did.not.pass	did.not.pass	did.not.pass	others
1745	chr12:+:58133316-58140371	passed	passed	passed	did.not.pass	did.not.pass	did.not.pass	others
1746	chr12:+:58136006-58137022	passed	passed	passed	did.not.pass	did.not.pass	did.not.pass	others
1747	chr12:+:58139000-58140375	passed	passed	passed	did.not.pass	did.not.pass	did.not.pass	others
1748	chr12:+:58139014-58140811	passed	passed	passed	did.not.pass	did.not.pass	did.not.pass	others
1749	chr12:+:58139169-58139527	passed	passed	passed	did.not.pass	did.not.pass	did.not.pass	others
1750	chr12:+:58139182-58139527	passed	passed	passed	did.not.pass	did.not.pass	did.not.pass	others
1751	chr12:+:58139656-58139958	passed	passed	passed	did.not.pass	did.not.pass	did.not.pass	others
1752	chr12:+:58139974-58140433	passed	passed	passed	did.not.pass	did.not.pass	did.not.pass	others
1753	chr12:+:58140039-58140111	passed	passed	passed	did.not.pass	did.not.pass	did.not.pass	others
1754	chr12:+:58140039-58140208	passed	passed	passed	did.not.pass	did.not.pass	did.not.pass	others
1755	chr12:+:58140039-58140800	passed	passed	passed	did.not.pass	did.not.pass	did.not.pass	others
1756	chr12:+:58140394-58140483	passed	passed	passed	did.not.pass	did.not.pass	did.not.pass	others
1757	chr12:+:58140472-58140800	passed	passed	passed	did.not.pass	did.not.pass	did.not.pass	others
1758	chr12:+:58140507-58140800	passed	passed	passed	did.not.pass	did.not.pass	did.not.pass	others
1759	chr12:+:58140885-58140998	passed	passed	passed	did.not.pass	did.not.pass	did.not.pass	others
1760	chr12:+:58140914-58141017	passed	passed	passed	did.not.pass	did.not.pass	did.not.pass	others
1761	chr12:+:58140914-58141550	passed	passed	passed	did.not.pass	did.not.pass	did.not.pass	others
1762	chr12:+:58140914-58142951	passed	passed	passed	did.not.pass	did.not.pass	did.not.pass	others
1763	chr12:+:58141005-58141048	passed	passed	passed	did.not.pass	did.not.pass	did.not.pass	others
1764	chr12:+:58141204-58141232	passed	passed	passed	did.not.pass	did.not.pass	did.not.pass	others
1765	chr12:+:58141209-58141232	passed	passed	passed	did.not.pass	did.not.pass	did.not.pass	others
1766	chr12:+:58141397-58141504	passed	passed	passed	did.not.pass	did.not.pass	did.not.pass	others
1767	chr12:+:58141668-58141715	passed	passed	passed	did.not.pass	did.not.pass	did.not.pass	others
1768	chr12:+:58141668-58141802	passed	passed	passed	did.not.pass	did.not.pass	did.not.pass	others
1769	chr12:+:58141956-58142132	passed	passed	passed	did.not.pass	did.not.pass	did.not.pass	others
1770	chr12:+:58142152-58142263	passed	passed	passed	did.not.pass	did.not.pass	did.not.pass	others
1771	chr12:+:58142177-58142234	passed	passed	passed	did.not.pass	did.not.pass	did.not.pass	others
1772	chr12:+:58142182-58142228	passed	passed	passed	did.not.pass	did.not.pass	did.not.pass	others
1773	chr12:+:58142182-58142999	passed	passed	passed	did.not.pass	did.not.pass	did.not.pass	others
1774	chr12:+:58142191-58142228	passed	passed	passed	did.not.pass	did.not.pass	did.not.pass	others
1775	chr12:+:58142291-58142362	passed	passed	passed	did.not.pass	did.not.pass	did.not.pass	others
1776	chr12:+:58142333-58142362	passed	passed	passed	did.not.pass	did.not.pass	did.not.pass	others
1777	chr12:+:58142999-58143496	passed	passed	passed	did.not.pass	did.not.pass	did.not.pass	others
1778	chr12:+:6309249-6309549	passed	passed	passed	did.not.pass	did.not.pass	did.not.pass	others
1779	chr12:+:6333831-6334591	passed	passed	passed	did.not.pass	did.not.pass	did.not.pass	others
1780	chr12:+:6334700-6344412	passed	passed	passed	did.not.pass	did.not.pass	did.not.pass	others
1781	chr12:+:6340283-6341797	passed	passed	passed	did.not.pass	did.not.pass	did.not.pass	others
1782	chr12:+:6340373-6341797	passed	passed	passed	did.not.pass	did.not.pass	did.not.pass	others
1783	chr12:+:6342595-6342617	passed	passed	passed	did.not.pass	did.not.pass	did.not.pass	others
1784	chr12:+:6344731-6345209	passed	passed	passed	did.not.pass	did.not.pass	did.not.pass	others
1785	chr12:+:6344731-6345379	passed	passed	passed	did.not.pass	did.not.pass	did.not.pass	others
1786	chr12:+:6344731-6345381	passed	passed	passed	did.not.pass	did.not.pass	did.not.pass	others
1787	chr12:+:6345080-6345357	passed	passed	passed	did.not.pass	did.not.pass	did.not.pass	others
1788	chr12:+:6345441-6346948	passed	passed	passed	did.not.pass	did.not.pass	did.not.pass	others
1789	chr12:+:6345441-6346975	passed	passed	passed	did.not.pass	did.not.pass	did.not.pass	others
1790	chr12:+:6929136-6929157	passed	passed	passed	did.not.pass	did.not.pass	did.not.pass	others
1791	chr12:+:6929424-6929539	passed	passed	passed	did.not.pass	did.not.pass	did.not.pass	others
1792	chr12:+:6932774-6934648	passed	passed	passed	did.not.pass	did.not.pass	did.not.pass	others
1793	chr12:+:6932929-6933091	passed	passed	passed	did.not.pass	did.not.pass	did.not.pass	others
1794	chr12:+:6932944-6933094	passed	passed	passed	did.not.pass	did.not.pass	did.not.pass	others
1795	chr12:+:6932991-6933094	passed	passed	passed	did.not.pass	did.not.pass	did.not.pass	others
1796	chr12:+:6933493-6933868	passed	passed	passed	did.not.pass	did.not.pass	did.not.pass	others
1797	chr12:+:6933493-6934648	passed	passed	passed	did.not.pass	did.not.pass	did.not.pass	others
1798	chr12:+:6935475-6935881	passed	passed	passed	did.not.pass	did.not.pass	did.not.pass	others
1799	chr12:+:6935503-6935817	passed	passed	passed	did.not.pass	did.not.pass	did.not.pass	others
1800	chr12:+:6935518-6935881	passed	passed	passed	did.not.pass	did.not.pass	did.not.pass	others
1801	chr12:+:6935984-6936357	passed	passed	passed	did.not.pass	did.not.pass	did.not.pass	others
1802	chr12:+:6936012-6936111	passed	passed	passed	did.not.pass	did.not.pass	did.not.pass	others
1803	chr12:+:6936019-6936073	passed	passed	passed	did.not.pass	did.not.pass	did.not.pass	others
1804	chr12:+:6936019-6936357	passed	passed	passed	did.not.pass	did.not.pass	did.not.pass	others
1805	chr12:+:70760850-70794012	passed	passed	passed	did.not.pass	did.not.pass	did.not.pass	others
1806	chr12:+:70794116-70812408	passed	passed	passed	did.not.pass	did.not.pass	did.not.pass	others
1807	chr12:+:70824364-70824435	passed	passed	passed	did.not.pass	did.not.pass	did.not.pass	others
1808	chr12:+:7283308-7285627	passed	passed	passed	did.not.pass	did.not.pass	did.not.pass	others
1809	chr12:+:7301794-7302124	passed	passed	passed	did.not.pass	did.not.pass	did.not.pass	others
1810	chr12:+:7310287-7310545	passed	passed	passed	did.not.pass	did.not.pass	did.not.pass	others
1811	chr12:+:7311224-7311258	passed	passed	passed	did.not.pass	did.not.pass	did.not.pass	others
1812	chr13:-:101706368-101706617	passed	passed	passed	did.not.pass	did.not.pass	did.not.pass	others
1813	chr13:-:101844384-101881743	passed	passed	passed	did.not.pass	did.not.pass	did.not.pass	others
1814	chr13:-:30084194-30084223	passed	passed	passed	did.not.pass	did.not.pass	did.not.pass	others
1815	chr13:-:30086342-30086486	passed	passed	passed	did.not.pass	did.not.pass	did.not.pass	others
1816	chr13:-:30110339-30169552	passed	passed	passed	did.not.pass	did.not.pass	did.not.pass	others
1817	chr13:-:48996926-49000715	passed	passed	passed	did.not.pass	did.not.pass	did.not.pass	others
1818	chr13:-:67800179-67800375	passed	passed	passed	did.not.pass	did.not.pass	did.not.pass	others
1819	chr13:-:78469907-78470071	passed	passed	passed	did.not.pass	did.not.pass	did.not.pass	others
1820	chr13:-:78470669-78470903	passed	passed	passed	did.not.pass	did.not.pass	did.not.pass	others
1821	chr13:-:78472445-78473993	passed	passed	passed	did.not.pass	did.not.pass	did.not.pass	others
1822	chr13:-:78474712-78475192	passed	passed	passed	did.not.pass	did.not.pass	did.not.pass	others
1823	chr13:-:78474787-78475192	passed	passed	passed	did.not.pass	did.not.pass	did.not.pass	others
1824	chr13:-:78475333-78477290	passed	passed	passed	did.not.pass	did.not.pass	did.not.pass	others
1825	chr13:-:78477376-78477425	passed	passed	passed	did.not.pass	did.not.pass	did.not.pass	others
1826	chr13:-:78477382-78477629	passed	passed	passed	did.not.pass	did.not.pass	did.not.pass	others
1827	chr13:-:78492498-78492539	passed	passed	passed	did.not.pass	did.not.pass	did.not.pass	others
1828	chr13:-:78492578-78492716	passed	passed	passed	did.not.pass	did.not.pass	did.not.pass	others
1829	chr13:-:78492620-78492759	passed	passed	passed	did.not.pass	did.not.pass	did.not.pass	others
1830	chr13:-:78492759-78549481	passed	passed	passed	did.not.pass	did.not.pass	did.not.pass	others
1831	chr13:+:100038485-100038531	passed	passed	passed	did.not.pass	did.not.pass	did.not.pass	others
1832	chr13:+:100153038-100153272	passed	passed	passed	did.not.pass	did.not.pass	did.not.pass	others
1833	chr13:+:100172344-100204420	passed	passed	passed	did.not.pass	did.not.pass	did.not.pass	others
1834	chr13:+:100191811-100192971	passed	passed	passed	did.not.pass	did.not.pass	did.not.pass	others
1835	chr13:+:100193921-100196120	passed	passed	passed	did.not.pass	did.not.pass	did.not.pass	others
1836	chr13:+:100193921-100196128	passed	passed	passed	did.not.pass	did.not.pass	did.not.pass	others
1837	chr13:+:100206636-100214944	passed	passed	passed	did.not.pass	did.not.pass	did.not.pass	others
1838	chr13:+:100211788-100214993	passed	passed	passed	did.not.pass	did.not.pass	did.not.pass	others
1839	chr13:+:113964177-113965031	passed	passed	passed	did.not.pass	did.not.pass	did.not.pass	others
1840	chr13:+:113973805-113973841	passed	passed	passed	did.not.pass	did.not.pass	did.not.pass	others
1841	chr13:+:113973897-113973958	passed	passed	passed	did.not.pass	did.not.pass	did.not.pass	others
1842	chr13:+:113975785-113975886	passed	passed	passed	did.not.pass	did.not.pass	did.not.pass	others
1843	chr13:+:113976750-113976811	passed	passed	passed	did.not.pass	did.not.pass	did.not.pass	others
1844	chr13:+:113977303-113977325	passed	passed	passed	did.not.pass	did.not.pass	did.not.pass	others
1845	chr13:+:113977310-113977519	passed	passed	passed	did.not.pass	did.not.pass	did.not.pass	others
1846	chr13:+:24189908-24190005	passed	passed	passed	did.not.pass	did.not.pass	did.not.pass	others
1847	chr13:+:48807462-48807488	passed	passed	passed	did.not.pass	did.not.pass	did.not.pass	others
1848	chr13:+:48807499-48807544	passed	passed	passed	did.not.pass	did.not.pass	did.not.pass	others
1849	chr13:+:48807538-48807571	passed	passed	passed	did.not.pass	did.not.pass	did.not.pass	others
1850	chr13:+:48807595-48827943	passed	passed	passed	did.not.pass	did.not.pass	did.not.pass	others
1851	chr13:+:48807613-48827950	passed	passed	passed	did.not.pass	did.not.pass	did.not.pass	others
1852	chr13:+:48807781-48827943	passed	passed	passed	did.not.pass	did.not.pass	did.not.pass	others
1853	chr13:+:48808098-48827943	passed	passed	passed	did.not.pass	did.not.pass	did.not.pass	others
1854	chr13:+:48809580-48827943	passed	passed	passed	did.not.pass	did.not.pass	did.not.pass	others
1855	chr13:+:48827984-48828025	passed	passed	passed	did.not.pass	did.not.pass	did.not.pass	others
1856	chr13:+:48830501-48832932	passed	passed	passed	did.not.pass	did.not.pass	did.not.pass	others
1857	chr13:+:48830519-48832280	passed	passed	passed	did.not.pass	did.not.pass	did.not.pass	others
1858	chr13:+:48830519-48832297	passed	passed	passed	did.not.pass	did.not.pass	did.not.pass	others
1859	chr13:+:48830519-48832341	passed	passed	passed	did.not.pass	did.not.pass	did.not.pass	others
1860	chr13:+:48830519-48832932	passed	passed	passed	did.not.pass	did.not.pass	did.not.pass	others
1861	chr13:+:48830519-48832953	passed	passed	passed	did.not.pass	did.not.pass	did.not.pass	others
1862	chr13:+:48830519-48833046	passed	passed	passed	did.not.pass	did.not.pass	did.not.pass	others
1863	chr13:+:48830528-48832271	passed	passed	passed	did.not.pass	did.not.pass	did.not.pass	others
1864	chr13:+:48832353-48832932	passed	passed	passed	did.not.pass	did.not.pass	did.not.pass	others
1865	chr13:+:48832372-48833046	passed	passed	passed	did.not.pass	did.not.pass	did.not.pass	others
1866	chr13:+:48833083-48835282	passed	passed	passed	did.not.pass	did.not.pass	did.not.pass	others
1867	chr13:+:48833083-48835292	passed	passed	passed	did.not.pass	did.not.pass	did.not.pass	others
1868	chr13:+:48833083-48835364	passed	passed	passed	did.not.pass	did.not.pass	did.not.pass	others
1869	chr13:+:48833083-48835430	passed	passed	passed	did.not.pass	did.not.pass	did.not.pass	others
1870	chr13:+:48835424-48841094	passed	passed	passed	did.not.pass	did.not.pass	did.not.pass	others
1871	chr13:+:48836034-48836081	passed	passed	passed	did.not.pass	did.not.pass	did.not.pass	others
1872	chr13:+:58209245-58240797	passed	passed	passed	did.not.pass	did.not.pass	did.not.pass	others
1873	chr13:+:58240660-58240889	passed	passed	passed	did.not.pass	did.not.pass	did.not.pass	others
1874	chr13:+:58301149-58301175	passed	passed	passed	did.not.pass	did.not.pass	did.not.pass	others
1875	chr14:-:23815719-23815964	passed	passed	passed	did.not.pass	did.not.pass	did.not.pass	others
1876	chr14:-:23815728-23815753	passed	passed	passed	did.not.pass	did.not.pass	did.not.pass	others
1877	chr14:-:23815753-23815826	passed	passed	passed	did.not.pass	did.not.pass	did.not.pass	others
1878	chr14:-:23815753-23815856	passed	passed	passed	did.not.pass	did.not.pass	did.not.pass	others
1879	chr14:-:23815753-23815865	passed	passed	passed	did.not.pass	did.not.pass	did.not.pass	others
1880	chr14:-:23815755-23815812	passed	passed	passed	did.not.pass	did.not.pass	did.not.pass	others
1881	chr14:-:23815755-23815964	passed	passed	passed	did.not.pass	did.not.pass	did.not.pass	others
1882	chr14:-:23815778-23815812	passed	passed	passed	did.not.pass	did.not.pass	did.not.pass	others
1883	chr14:-:23815778-23815830	passed	passed	passed	did.not.pass	did.not.pass	did.not.pass	others
1884	chr14:-:23815778-23815920	passed	passed	passed	did.not.pass	did.not.pass	did.not.pass	others
1885	chr14:-:23815783-23815964	passed	passed	passed	did.not.pass	did.not.pass	did.not.pass	others
1886	chr14:-:23815786-23815837	passed	passed	passed	did.not.pass	did.not.pass	did.not.pass	others
1887	chr14:-:23815792-23815830	passed	passed	passed	did.not.pass	did.not.pass	did.not.pass	others
1888	chr14:-:23815801-23815830	passed	passed	passed	did.not.pass	did.not.pass	did.not.pass	others
1889	chr14:-:23815804-23815830	passed	passed	passed	did.not.pass	did.not.pass	did.not.pass	others
1890	chr14:-:23815804-23815853	passed	passed	passed	did.not.pass	did.not.pass	did.not.pass	others
1891	chr14:-:23815804-23815964	passed	passed	passed	did.not.pass	did.not.pass	did.not.pass	others
1892	chr14:-:23815812-23815964	passed	passed	passed	did.not.pass	did.not.pass	did.not.pass	others
1893	chr14:-:23815830-23815856	passed	passed	passed	did.not.pass	did.not.pass	did.not.pass	others
1894	chr14:-:23815830-23815884	passed	passed	passed	did.not.pass	did.not.pass	did.not.pass	others
1895	chr14:-:23815830-23815947	passed	passed	passed	did.not.pass	did.not.pass	did.not.pass	others
1896	chr14:-:23815830-23815964	passed	passed	passed	did.not.pass	did.not.pass	did.not.pass	others
1897	chr14:-:23815964-23816042	passed	passed	passed	did.not.pass	did.not.pass	did.not.pass	others
1898	chr14:-:23816059-23816131	passed	passed	passed	did.not.pass	did.not.pass	did.not.pass	others
1899	chr14:-:23816081-23816309	passed	passed	passed	did.not.pass	did.not.pass	did.not.pass	others
1900	chr14:-:23816094-23816309	passed	passed	passed	did.not.pass	did.not.pass	did.not.pass	others
1901	chr14:-:23816113-23816309	passed	passed	passed	did.not.pass	did.not.pass	did.not.pass	others
1902	chr14:-:23816145-23816329	passed	passed	passed	did.not.pass	did.not.pass	did.not.pass	others
1903	chr14:-:23816145-23816722	passed	passed	passed	did.not.pass	did.not.pass	did.not.pass	others
1904	chr14:-:23816893-23817388	passed	passed	passed	did.not.pass	did.not.pass	did.not.pass	others
1905	chr14:-:23817197-23817379	passed	passed	passed	did.not.pass	did.not.pass	did.not.pass	others
1906	chr14:-:23817197-23817388	passed	passed	passed	did.not.pass	did.not.pass	did.not.pass	others
1907	chr14:-:23817241-23817369	passed	passed	passed	did.not.pass	did.not.pass	did.not.pass	others
1908	chr14:-:23817515-23820960	passed	passed	passed	did.not.pass	did.not.pass	did.not.pass	others
1909	chr14:-:23817755-23817845	passed	passed	passed	did.not.pass	did.not.pass	did.not.pass	others
1910	chr14:-:23817811-23817852	passed	passed	passed	did.not.pass	did.not.pass	did.not.pass	others
1911	chr14:-:23817880-23818495	passed	passed	passed	did.not.pass	did.not.pass	did.not.pass	others
1912	chr14:-:23821019-23821156	passed	passed	passed	did.not.pass	did.not.pass	did.not.pass	others
1913	chr14:-:23821207-23821614	passed	passed	passed	did.not.pass	did.not.pass	did.not.pass	others
1914	chr14:-:23821290-23821614	passed	passed	passed	did.not.pass	did.not.pass	did.not.pass	others
1915	chr14:-:23821313-23821614	passed	passed	passed	did.not.pass	did.not.pass	did.not.pass	others
1916	chr14:-:23821336-23821614	passed	passed	passed	did.not.pass	did.not.pass	did.not.pass	others
1917	chr14:-:23821474-23821498	passed	passed	passed	did.not.pass	did.not.pass	did.not.pass	others
1918	chr14:-:24661447-24661848	passed	passed	passed	did.not.pass	did.not.pass	did.not.pass	others
1919	chr14:-:24661447-24661853	passed	passed	passed	did.not.pass	did.not.pass	did.not.pass	others
1920	chr14:-:24661988-24662073	passed	passed	passed	did.not.pass	did.not.pass	did.not.pass	others
1921	chr14:-:70511766-70512368	passed	passed	passed	did.not.pass	did.not.pass	did.not.pass	others
1922	chr14:-:70633227-70633355	passed	passed	passed	did.not.pass	did.not.pass	did.not.pass	others
1923	chr14:+:23311695-23311721	passed	passed	passed	did.not.pass	did.not.pass	did.not.pass	others
1924	chr14:+:23311721-23311745	passed	passed	passed	did.not.pass	did.not.pass	did.not.pass	others
1925	chr14:+:23311730-23311760	passed	passed	passed	did.not.pass	did.not.pass	did.not.pass	others
1926	chr14:+:23313079-23313582	passed	passed	passed	did.not.pass	did.not.pass	did.not.pass	others
1927	chr14:+:23313650-23313864	passed	passed	passed	did.not.pass	did.not.pass	did.not.pass	others
1928	chr14:+:23313663-23313864	passed	passed	passed	did.not.pass	did.not.pass	did.not.pass	others
1929	chr14:+:23313718-23313841	passed	passed	passed	did.not.pass	did.not.pass	did.not.pass	others
1930	chr14:+:23315165-23315298	passed	passed	passed	did.not.pass	did.not.pass	did.not.pass	others
1931	chr14:+:23315377-23315665	passed	passed	passed	did.not.pass	did.not.pass	did.not.pass	others
1932	chr14:+:23315450-23315488	passed	passed	passed	did.not.pass	did.not.pass	did.not.pass	others
1933	chr14:+:23315450-23315502	passed	passed	passed	did.not.pass	did.not.pass	did.not.pass	others
1934	chr14:+:23315514-23315665	passed	passed	passed	did.not.pass	did.not.pass	did.not.pass	others
1935	chr14:+:23315709-23315773	passed	passed	passed	did.not.pass	did.not.pass	did.not.pass	others
1936	chr14:+:23316023-23316161	passed	passed	passed	did.not.pass	did.not.pass	did.not.pass	others
1937	chr14:+:23316036-23316168	passed	passed	passed	did.not.pass	did.not.pass	did.not.pass	others
1938	chr14:+:23316046-23316161	passed	passed	passed	did.not.pass	did.not.pass	did.not.pass	others
1939	chr14:+:23316092-23316228	passed	passed	passed	did.not.pass	did.not.pass	did.not.pass	others
1940	chr14:+:23316123-23316155	passed	passed	passed	did.not.pass	did.not.pass	did.not.pass	others
1941	chr14:+:23316123-23316228	passed	passed	passed	did.not.pass	did.not.pass	did.not.pass	others
1942	chr14:+:23316123-23316334	passed	passed	passed	did.not.pass	did.not.pass	did.not.pass	others
1943	chr14:+:23316126-23316213	passed	passed	passed	did.not.pass	did.not.pass	did.not.pass	others
1944	chr14:+:23316213-23316295	passed	passed	passed	did.not.pass	did.not.pass	did.not.pass	others
1945	chr14:+:23316213-23316351	passed	passed	passed	did.not.pass	did.not.pass	did.not.pass	others
1946	chr14:+:23316224-23316334	passed	passed	passed	did.not.pass	did.not.pass	did.not.pass	others
1947	chr14:+:23316228-23316361	passed	passed	passed	did.not.pass	did.not.pass	did.not.pass	others
1948	chr14:+:23316233-23316365	passed	passed	passed	did.not.pass	did.not.pass	did.not.pass	others
1949	chr14:+:23316334-23316361	passed	passed	passed	did.not.pass	did.not.pass	did.not.pass	others
1950	chr14:+:23316339-23316371	passed	passed	passed	did.not.pass	did.not.pass	did.not.pass	others
1951	chr14:+:23316373-23316395	passed	passed	passed	did.not.pass	did.not.pass	did.not.pass	others
1952	chr14:+:23316429-23316493	passed	passed	passed	did.not.pass	did.not.pass	did.not.pass	others
1953	chr14:+:23341546-23342519	passed	passed	passed	did.not.pass	did.not.pass	did.not.pass	others
1954	chr14:+:23344973-23345003	passed	passed	passed	did.not.pass	did.not.pass	did.not.pass	others
1955	chr14:+:23345083-23345133	passed	passed	passed	did.not.pass	did.not.pass	did.not.pass	others
1956	chr14:+:23345477-23345552	passed	passed	passed	did.not.pass	did.not.pass	did.not.pass	others
1957	chr14:+:23345946-23346430	passed	passed	passed	did.not.pass	did.not.pass	did.not.pass	others
1958	chr14:+:23346191-23346325	passed	passed	passed	did.not.pass	did.not.pass	did.not.pass	others
1959	chr14:+:23346337-23346383	passed	passed	passed	did.not.pass	did.not.pass	did.not.pass	others
1960	chr14:+:23346364-23346451	passed	passed	passed	did.not.pass	did.not.pass	did.not.pass	others
1961	chr14:+:23346383-23346430	passed	passed	passed	did.not.pass	did.not.pass	did.not.pass	others
1962	chr14:+:23346572-23346688	passed	passed	passed	did.not.pass	did.not.pass	did.not.pass	others
1963	chr14:+:23346673-23346805	passed	passed	passed	did.not.pass	did.not.pass	did.not.pass	others
1964	chr14:+:23346694-23346715	passed	passed	passed	did.not.pass	did.not.pass	did.not.pass	others
1965	chr14:+:23349681-23349705	passed	passed	passed	did.not.pass	did.not.pass	did.not.pass	others
1966	chr14:+:23349687-23349983	passed	passed	passed	did.not.pass	did.not.pass	did.not.pass	others
1967	chr14:+:69890888-69908785	passed	passed	passed	did.not.pass	did.not.pass	did.not.pass	others
1968	chr14:+:69928778-69928812	passed	passed	passed	did.not.pass	did.not.pass	did.not.pass	others
1969	chr14:+:70178710-70178783	passed	passed	passed	did.not.pass	did.not.pass	did.not.pass	others
1970	chr14:+:70180546-70181356	passed	passed	passed	did.not.pass	did.not.pass	did.not.pass	others
1971	chr14:+:73686132-73686172	passed	passed	passed	did.not.pass	did.not.pass	did.not.pass	others
1972	chr14:+:96552730-96552847	passed	passed	passed	did.not.pass	did.not.pass	did.not.pass	others
1973	chr14:+:96554895-96555671	passed	passed	passed	did.not.pass	did.not.pass	did.not.pass	others
1974	chr14:+:96555186-96555250	passed	passed	passed	did.not.pass	did.not.pass	did.not.pass	others
1975	chr14:+:96556456-96556623	passed	passed	passed	did.not.pass	did.not.pass	did.not.pass	others
1976	chr14:+:96556456-96556626	passed	passed	passed	did.not.pass	did.not.pass	did.not.pass	others
1977	chr14:+:96556781-96556853	passed	passed	passed	did.not.pass	did.not.pass	did.not.pass	others
1978	chr14:+:96557051-96557073	passed	passed	passed	did.not.pass	did.not.pass	did.not.pass	others
1979	chr14:+:96557118-96557162	passed	passed	passed	did.not.pass	did.not.pass	did.not.pass	others
1980	chr14:+:96557694-96557717	passed	passed	passed	did.not.pass	did.not.pass	did.not.pass	others
1981	chr14:+:96557793-96557988	passed	passed	passed	did.not.pass	did.not.pass	did.not.pass	others
1982	chr14:+:96557875-96558164	passed	passed	passed	did.not.pass	did.not.pass	did.not.pass	others
1983	chr14:+:96558949-96558981	passed	passed	passed	did.not.pass	did.not.pass	did.not.pass	others
1984	chr15:-:42502854-42503166	passed	passed	passed	did.not.pass	did.not.pass	did.not.pass	others
1985	chr15:-:42502939-42502986	passed	passed	passed	did.not.pass	did.not.pass	did.not.pass	others
1986	chr15:-:42503921-42510000	passed	passed	passed	did.not.pass	did.not.pass	did.not.pass	others
1987	chr15:-:42521007-42523234	passed	passed	passed	did.not.pass	did.not.pass	did.not.pass	others
1988	chr15:-:42556397-42560144	passed	passed	passed	did.not.pass	did.not.pass	did.not.pass	others
1989	chr15:-:58889426-58889599	passed	passed	passed	did.not.pass	did.not.pass	did.not.pass	others
1990	chr15:-:58889548-58889599	passed	passed	passed	did.not.pass	did.not.pass	did.not.pass	others
1991	chr15:-:63618545-63619347	passed	passed	passed	did.not.pass	did.not.pass	did.not.pass	others
1992	chr15:-:65675036-65675116	passed	passed	passed	did.not.pass	did.not.pass	did.not.pass	others
1993	chr15:-:65703708-65714283	passed	passed	passed	did.not.pass	did.not.pass	did.not.pass	others
1994	chr15:-:66188413-66188463	passed	passed	passed	did.not.pass	did.not.pass	did.not.pass	others
1995	chr15:-:66198069-66198422	passed	passed	passed	did.not.pass	did.not.pass	did.not.pass	others
1996	chr15:-:66201454-66202077	passed	passed	passed	did.not.pass	did.not.pass	did.not.pass	others
1997	chr15:-:66204452-66204475	passed	passed	passed	did.not.pass	did.not.pass	did.not.pass	others
1998	chr15:-:66206156-66207807	passed	passed	passed	did.not.pass	did.not.pass	did.not.pass	others
[truncated: 364,737+ more rows]

## Sheet: TableS5
Supplemental Table S5. Positive sample rate data of exon-exon junctions in tumor (TCGA) and normal (GTEx) tissues.
No	Junction_ID	IDHwt (n = 166)	IDH-A (n = 140)	IDH-O (n = 123)	GTEx_all (n = 9,166)	GTEx_brain (n = 1,436)	GTEx_non_brain (n = 7,730)	max_PSR_in_TCGA	Tumor-specific	Shared	Name
1	chr1:+:156615937-156616766	0.1566	0.3357	0.4228	0.0024	0.0153	0	0.4228	tumor-specific	shared	BCAN-01
2	chr1:+:156616898-156617299	0.1627	0.2286	0.2927	0.0022	0.0139	0	0.2927	tumor-specific	shared	BCAN-02
3	chr1:+:156621481-156622081	0.0181	0.1143	0.0894	0.0007	0.0042	0	0.1143	tumor-specific	shared	BCAN-03
4	chr6:-:41126801-41127529	0.2289	0.2286	0.0488	0.0076	0.0195	0.0054	0.2289	tumor-specific	shared	TREM2-01
5	chr7:-:107800937-107820666	0.012	0	0.2114	0.0044	0.016	0.0022	0.2114	tumor-specific	shared	NRCAM-01
6	chr7:+:121568275-121608007	0.0361	0.0429	0.1057	0.0005	0.0028	0.0001	0.1057	tumor-specific	shared	PTPRZ1-01
7	chr7:+:121644714-121650390	0.1807	0.1643	0.2439	0.0015	0.007	0.0005	0.2439	tumor-specific	shared	PTPRZ1-02
8	chr7:+:121652875-121659177	0.2229	0.0143	0	0.0048	0.0272	0.0006	0.2229	tumor-specific	shared	PTPRZ1-03
9	chr7:+:121651363-121652173	0.1867	0.0571	0.0813	0.0009	0.0049	0.0001	0.1867	tumor-specific	shared	PTPRZ1-04
10	chr11:+:113076388-113076776	0.0361	0.1214	0.1789	0.0088	0.0299	0.0049	0.1789	tumor-specific	shared	NCAM1-01
11	chr19:+:39990089-39991254	0	0.0929	0.1057	0	0	0	0.1057	tumor-specific	shared	DLL3-01
12	chr19:+:39993685-39994710	0.0361	0.1714	0.2764	0	0	0	0.2764	tumor-specific	shared	DLL3-02
13	chr21:+:22696820-22707932	0.012	0.0429	0.122	0.0096	0.0376	0.0044	0.122	tumor-specific	shared	NCAM2-01
14	chr7:+:55087058-55223522	0.1687	0	0	0	0	0	0.1687	tumor-specific	shared	EGFRvIII
15	chr1:+:156615937-156616594	0.0663	0.1143	0.122	0.0008	0.0049	0	0.122	tumor-specific	shared	others
16	chr1:+:156616798-156616898	0.012	0.0786	0.2439	0.0007	0.0042	0	0.2439	tumor-specific	shared	others
17	chr1:+:156616898-156618604	0.2892	0.1429	0.1057	0	0	0	0.2892	tumor-specific	shared	others
18	chr1:+:156616967-156617361	0.1145	0.2786	0.2114	0.0063	0.039	0.0003	0.2786	tumor-specific	shared	others
19	chr1:+:156622434-156622531	0.0301	0.1786	0.3252	0.0013	0.0084	0	0.3252	tumor-specific	shared	others
20	chr1:+:156622684-156626089	0.0602	0.0643	0.1707	0.0011	0.007	0	0.1707	tumor-specific	shared	others
21	chr10:-:55816578-55826516	0.006	0.1	0.0244	0.0025	0.0042	0.0022	0.1	tumor-specific	shared	others
22	chr10:-:55933689-55943203	0.0301	0.3214	0.2033	0.0041	0.0195	0.0013	0.3214	tumor-specific	shared	others
23	chr11:-:117340696-117341840	0	0	0.1138	0.0029	0.0174	0.0003	0.1138	tumor-specific	shared	others
24	chr11:-:117351947-117352677	0	0.0786	0.1951	0.0047	0.0125	0.0032	0.1951	tumor-specific	shared	others
25	chr11:-:64390542-64397873	0.0361	0.0429	0.1138	0.0052	0.0279	0.001	0.1138	tumor-specific	shared	others
26	chr11:+:105623946-105624545	0	0.0571	0.122	0.0024	0.0153	0	0.122	tumor-specific	shared	others
27	chr12:-:10586473-10587084	0.0542	0.6	0.6748	0.0067	0.0397	0.0005	0.6748	tumor-specific	shared	others
28	chr16:-:47347734-47350482	0.0783	0.1143	0.0325	0.0025	0.007	0.0017	0.1143	tumor-specific	shared	others
29	chr19:+:39995928-39996037	0.012	0.2643	0.3415	0	0	0	0.3415	tumor-specific	shared	others
30	chr2:+:220381990-220399892	0.0361	0.1714	0.1463	0.0016	0.0104	0	0.1714	tumor-specific	shared	others
31	chr2:+:220381990-220401787	0.0482	0.1571	0.0407	0.0085	0.0543	0	0.1571	tumor-specific	shared	others
32	chr3:-:47614364-47614847	0.0482	0.1214	0.0407	0.0084	0.0536	0	0.1214	tumor-specific	shared	others
33	chr3:-:66433823-66434414	0.0181	0.1357	0.122	0.0097	0.0028	0.011	0.1357	tumor-specific	shared	others
34	chr5:+:152889366-153026487	0.0181	0.0429	0.1382	0.0091	0.0494	0.0016	0.1382	tumor-specific	shared	others
35	chr5:+:89972026-89975368	0	0.0143	0.1545	0.0014	0.0091	0	0.1545	tumor-specific	shared	others
36	chr5:+:89986775-89988421	0.0301	0.1143	0.3008	0.0067	0.0341	0.0016	0.3008	tumor-specific	shared	others
37	chr7:-:157691429-157804685	0.1145	0.0071	0	0.0057	0.0299	0.0012	0.1145	tumor-specific	shared	others
38	chr7:+:121607194-121608004	0.1145	0.0643	0.1463	0.0016	0.0056	0.0009	0.1463	tumor-specific	shared	others
39	chr7:+:121651363-121652381	0.1084	0	0.0488	0.0031	0.0111	0.0016	0.1084	tumor-specific	shared	others
40	chr7:+:31127310-31132302	0.0663	0.2143	0.1382	0.0041	0.0244	0.0004	0.2143	tumor-specific	shared	others
41	chr7:+:55177651-55177972	0.1627	0	0	0.0011	0.0021	0.0009	0.1627	tumor-specific	shared	others
42	chr7:+:55177651-55186748	0.1325	0	0	0.0003	0	0.0004	0.1325	tumor-specific	shared	others
43	chr1:-:44476554-44482126	0.3012	0.1357	0.065	0.0091	0.0571	0.0001	0.3012	tumor-specific	shared	others
44	chr1:+:156612067-156615845	0.1386	0.1143	0.0894	0.0033	0.0209	0	0.1386	tumor-specific	shared	others
45	chr10:-:55577773-55579924	0.012	0.3143	0.2195	0.0072	0.0188	0.005	0.3143	tumor-specific	shared	others
46	chr11:-:40137884-40263068	0.006	0.0143	0.2033	0.0095	0.0501	0.0019	0.2033	tumor-specific	shared	others
47	chr12:+:50452005-50452533	0	0.0214	0.1138	0.0058	0.0369	0	0.1138	tumor-specific	shared	others
48	chr16:+:57673582-57675522	0.0723	0.0357	0.1138	0.0005	0.0035	0	0.1138	tumor-specific	shared	others
49	chr2:-:165996118-165997211	0.0482	0.3571	0.5935	0.0027	0.0132	0.0008	0.5935	tumor-specific	shared	others
50	chr2:-:165996118-165997294	0.006	0.0286	0.1138	0.0003	0.0021	0	0.1138	tumor-specific	shared	others
51	chr2:+:128403819-128405657	0.0361	0.0071	0.2195	0.0032	0.0202	0	0.2195	tumor-specific	shared	others
52	chr2:+:128405861-128407568	0.012	0	0.1382	0.0015	0.0091	0.0001	0.1382	tumor-specific	shared	others
53	chr21:-:41427763-41434795	0.012	0.0143	0.1301	0.0061	0.0369	0.0004	0.1301	tumor-specific	shared	others
54	chr21:+:22849792-22881204	0.006	0.0286	0.1545	0.0064	0.023	0.0034	0.1545	tumor-specific	shared	others
55	chr4:-:176622918-176633403	0.006	0.1786	0.0407	0	0	0	0.1786	tumor-specific	shared	others
56	chr5:-:9437964-9545427	0.0181	0.05	0.1789	0.0027	0	0.0032	0.1789	tumor-specific	shared	others
57	chr5:+:140855713-140856537	0.3313	0.0714	0.0894	0.0009	0.0028	0.0005	0.3313	tumor-specific	shared	others
58	chr5:+:36679728-36679856	0.1566	0.0929	0.122	0.0076	0.0474	0.0003	0.1566	tumor-specific	shared	others
59	chr6:-:41126518-41126633	0.1566	0.0643	0.0081	0.007	0.0202	0.0045	0.1566	tumor-specific	shared	others
60	chr7:-:107953175-108002593	0.012	0.0214	0.1382	0.0095	0.039	0.004	0.1382	tumor-specific	shared	others
61	chr7:+:121678943-121679509	0.2289	0.0429	0.0894	0.0044	0.0216	0.0012	0.2289	tumor-specific	shared	others
62	chr7:+:121679642-121680878	0.3916	0.3286	0.4309	0.0059	0.0341	0.0006	0.4309	tumor-specific	shared	others
63	chr7:+:55275234-55275306	0.3735	0.1286	0.1626	0.0084	0	0.01	0.3735	tumor-specific	shared	others
64	chr7:+:87797542-87810819	0	0.0071	0.3089	0.0061	0.0139	0.0047	0.3089	tumor-specific	shared	others
65	chr9:-:101258796-101300827	0.0602	0.3286	0.1057	0.0041	0.0104	0.003	0.3286	tumor-specific	shared	others
66	chr9:+:87475759-87475954	0	0.1714	0.0163	0.0014	0.0084	0.0001	0.1714	tumor-specific	shared	others
67	chr1:-:109852400-109852437	0.006	0	0	0	0	0	0.006	tumor-specific	not	others
68	chr1:-:109852501-109852525	0.006	0	0	0.0005	0.0021	0.0003	0.006	tumor-specific	not	others
69	chr1:-:109852556-109852579	0	0	0.0081	0.0001	0	0.0001	0.0081	tumor-specific	not	others
70	chr1:-:109854436-109854495	0	0	0	0.0051	0.0049	0.0052	0	tumor-specific	not	others
71	chr1:-:109856664-109856882	0.012	0.0071	0.0081	0.0088	0.0237	0.0061	0.012	tumor-specific	not	others
72	chr1:-:109857391-109859471	0	0.0071	0	0.0001	0	0.0001	0.0071	tumor-specific	not	others
73	chr1:-:109860568-109865553	0.012	0	0	0.007	0.0056	0.0072	0.012	tumor-specific	not	others
74	chr1:-:109865611-109865668	0	0	0	0	0	0	0	tumor-specific	not	others
75	chr1:-:109869778-109870120	0	0.0071	0.0081	0.0067	0.0049	0.007	0.0081	tumor-specific	not	others
76	chr1:-:109883471-109884635	0.012	0.0071	0.0081	0.0048	0.0042	0.0049	0.012	tumor-specific	not	others
77	chr1:-:109884766-109888372	0.006	0	0	0.0005	0.0007	0.0005	0.006	tumor-specific	not	others
78	chr1:-:109884769-109888372	0	0	0.0081	0.0015	0.0014	0.0016	0.0081	tumor-specific	not	others
79	chr1:-:109885345-109888372	0.006	0	0	0	0	0	0.006	tumor-specific	not	others
80	chr1:-:109897121-109897988	0	0.0071	0	0	0	0	0.0071	tumor-specific	not	others
81	chr1:-:110905537-110905580	0.006	0	0	0.001	0	0.0012	0.006	tumor-specific	not	others
82	chr1:-:112026376-112028007	0.006	0.0143	0	0.007	0.0125	0.006	0.0143	tumor-specific	not	others
83	chr1:-:112031489-112032248	0.006	0.0071	0	0.005	0.0028	0.0054	0.0071	tumor-specific	not	others
84	chr1:-:112042291-112042456	0	0	0	0	0	0	0	tumor-specific	not	others
85	chr1:-:112042291-112042873	0	0.0071	0	0.0008	0	0.0009	0.0071	tumor-specific	not	others
86	chr1:-:113464755-113471864	0.006	0	0	0.0032	0.0014	0.0035	0.006	tumor-specific	not	others
87	chr1:-:117057444-117060366	0	0.0071	0	0.0068	0.0028	0.0075	0.0071	tumor-specific	not	others
88	chr1:-:120455386-120455410	0	0.0071	0	0	0	0	0.0071	tumor-specific	not	others
89	chr1:-:120456491-120456533	0	0	0	0.0002	0	0.0003	0	tumor-specific	not	others
90	chr1:-:120457694-120457742	0	0	0	0.0001	0	0.0001	0	tumor-specific	not	others
91	chr1:-:120458521-120458644	0	0	0	0	0	0	0	tumor-specific	not	others
92	chr1:-:120461917-120543927	0.006	0	0	0	0	0	0.006	tumor-specific	not	others
93	chr1:-:120491184-120493346	0	0.0071	0	0.0009	0	0.001	0.0071	tumor-specific	not	others
94	chr1:-:120496288-120497721	0	0	0.0081	0.0034	0.0007	0.0039	0.0081	tumor-specific	not	others
95	chr1:-:120497850-120502014	0	0.0071	0	0.0021	0	0.0025	0.0071	tumor-specific	not	others
96	chr1:-:120497855-120529582	0.006	0	0	0	0	0	0.006	tumor-specific	not	others
97	chr1:-:120544023-120572204	0.006	0	0	0.0015	0.0049	0.0009	0.006	tumor-specific	not	others
98	chr1:-:120544023-120581119	0.006	0	0	0	0	0	0.006	tumor-specific	not	others
99	chr1:-:1288955-1289409	0.006	0	0	0	0	0	0.006	tumor-specific	not	others
100	chr1:-:149875481-149875583	0	0	0	0.0001	0.0007	0	0	tumor-specific	not	others
101	chr1:-:149875541-149875621	0	0	0	0	0	0	0	tumor-specific	not	others
102	chr1:-:149875541-149875627	0	0	0	0	0	0	0	tumor-specific	not	others
103	chr1:-:149875648-149875872	0	0	0	0	0	0	0	tumor-specific	not	others
104	chr1:-:149876062-149876306	0.012	0	0.0081	0.0032	0.0202	0	0.012	tumor-specific	not	others
105	chr1:-:149876393-149876577	0	0.0286	0.0163	0.0011	0.007	0	0.0286	tumor-specific	not	others
106	chr1:-:149876536-149876577	0.006	0	0	0.002	0.0125	0	0.006	tumor-specific	not	others
107	chr1:-:149876741-149877431	0.012	0.0357	0.0813	0.0035	0.0216	0.0001	0.0813	tumor-specific	not	others
108	chr1:-:149879385-149879608	0	0.0143	0.0081	0.0003	0.0021	0	0.0143	tumor-specific	not	others
109	chr1:-:149879709-149880743	0.006	0	0.0081	0.0002	0.0014	0	0.0081	tumor-specific	not	others
110	chr1:-:149879709-149881012	0	0	0.0081	0.0002	0.0007	0.0001	0.0081	tumor-specific	not	others
111	chr1:-:149884978-149885070	0	0	0	0	0	0	0	tumor-specific	not	others
112	chr1:-:149885184-149885258	0	0.0071	0	0	0	0	0.0071	tumor-specific	not	others
113	chr1:-:151108639-151108850	0.006	0	0	0.0022	0.0063	0.0014	0.006	tumor-specific	not	others
114	chr1:-:151110864-151111105	0.006	0	0	0.0001	0	0.0001	0.006	tumor-specific	not	others
115	chr1:-:156264211-156264236	0.006	0	0	0.0008	0	0.0009	0.006	tumor-specific	not	others
116	chr1:-:160061689-160062071	0	0.0071	0	0.0024	0.0056	0.0018	0.0071	tumor-specific	not	others
117	chr1:-:160062383-160062485	0	0	0.0081	0	0	0	0.0081	tumor-specific	not	others
118	chr1:-:160062452-160062618	0	0.0143	0	0.0012	0.0077	0	0.0143	tumor-specific	not	others
119	chr1:-:160062471-160062629	0	0	0.0163	0.0079	0.023	0.005	0.0163	tumor-specific	not	others
120	chr1:-:160063121-160063177	0	0	0.0081	0.0001	0.0007	0	0.0081	tumor-specific	not	others
121	chr1:-:160063677-160063716	0	0	0.0081	0	0	0	0.0081	tumor-specific	not	others
122	chr1:-:160063837-160063913	0	0.0071	0	0	0	0	0.0071	tumor-specific	not	others
123	chr1:-:160063905-160063941	0	0.0071	0	0.0003	0.0014	0.0001	0.0071	tumor-specific	not	others
124	chr1:-:160064746-160064866	0	0	0	0.001	0.0049	0.0003	0	tumor-specific	not	others
125	chr1:-:160064781-160064818	0	0	0	0.0002	0.0007	0.0001	0	tumor-specific	not	others
126	chr1:-:161512233-161512305	0	0.0071	0	0	0	0	0.0071	tumor-specific	not	others
127	chr1:-:161512373-161512506	0	0	0	0	0	0	0	tumor-specific	not	others
128	chr1:-:161512383-161512465	0	0	0	0	0	0	0	tumor-specific	not	others
129	chr1:-:169660907-169665675	0	0.0071	0	0.0003	0	0.0004	0.0071	tumor-specific	not	others
130	chr1:-:169672557-169673708	0	0	0.0163	0.002	0.0007	0.0022	0.0163	tumor-specific	not	others
131	chr1:-:169672573-169673708	0	0	0.0325	0.0073	0.0014	0.0084	0.0325	tumor-specific	not	others
132	chr1:-:17312612-17312719	0.006	0	0	0.0009	0.0035	0.0004	0.006	tumor-specific	not	others
133	chr1:-:17312851-17312957	0.006	0	0	0.0098	0.0209	0.0078	0.006	tumor-specific	not	others
134	chr1:-:17313433-17313540	0.006	0.0071	0	0.0038	0.0139	0.0019	0.0071	tumor-specific	not	others
135	chr1:-:17314669-17314816	0.006	0	0	0.0007	0.0028	0.0003	0.006	tumor-specific	not	others
136	chr1:-:17314729-17314837	0.006	0	0	0.0023	0.0042	0.0019	0.006	tumor-specific	not	others
137	chr1:-:17316253-17316381	0	0.0071	0	0.0007	0.0042	0	0.0071	tumor-specific	not	others
138	chr1:-:17316253-17316448	0	0.0071	0	0	0	0	0.0071	tumor-specific	not	others
139	chr1:-:17316486-17318268	0.006	0	0	0.0001	0	0.0001	0.006	tumor-specific	not	others
140	chr1:-:17318554-17318737	0.006	0	0.0081	0.0001	0.0007	0	0.0081	tumor-specific	not	others
141	chr1:-:17318891-17318980	0	0.0143	0.0081	0.0076	0.0223	0.0049	0.0143	tumor-specific	not	others
142	chr1:-:17330876-17331186	0.006	0	0	0.0013	0.0049	0.0006	0.006	tumor-specific	not	others
143	chr1:-:17331270-17331291	0.006	0	0	0	0	0	0.006	tumor-specific	not	others
144	chr1:-:176831128-176831324	0.006	0	0	0	0	0	0.006	tumor-specific	not	others
145	chr1:-:176838157-176845672	0.012	0	0.0244	0.0017	0.0097	0.0003	0.0244	tumor-specific	not	others
146	chr1:-:176853626-176857228	0	0	0.0081	0.0003	0.0021	0	0.0081	tumor-specific	not	others
147	chr1:-:176882577-176900661	0	0	0.0163	0.0045	0.0049	0.0044	0.0163	tumor-specific	not	others
148	chr1:-:176903469-176905401	0	0	0.0081	0	0	0	0.0081	tumor-specific	not	others
149	chr1:-:176915246-176918320	0.006	0	0	0	0	0	0.006	tumor-specific	not	others
150	chr1:-:176926962-176927480	0.006	0	0	0.0002	0.0014	0	0.006	tumor-specific	not	others
151	chr1:-:176998850-176999941	0.006	0	0	0	0	0	0.006	tumor-specific	not	others
152	chr1:-:201104245-201104384	0	0	0	0.0001	0	0.0001	0	tumor-specific	not	others
153	chr1:-:201104460-201104841	0	0	0	0.0007	0.0007	0.0006	0	tumor-specific	not	others
154	chr1:-:201104518-201104604	0	0	0	0	0	0	0	tumor-specific	not	others
155	chr1:-:201104726-201104777	0	0	0	0	0	0	0	tumor-specific	not	others
156	chr1:-:201104841-201104867	0.0181	0.0071	0	0.0009	0.0028	0.0005	0.0181	tumor-specific	not	others
157	chr1:-:201104921-201112947	0	0.0071	0	0.0001	0	0.0001	0.0071	tumor-specific	not	others
158	chr1:-:201120978-201122985	0.0181	0.0143	0.0081	0.0081	0.0132	0.0071	0.0181	tumor-specific	not	others
159	chr1:-:204586565-204586616	0.006	0	0	0	0	0	0.006	tumor-specific	not	others
160	chr1:-:204586780-204587593	0	0	0	0	0	0	0	tumor-specific	not	others
161	chr1:-:204587269-204587353	0.006	0	0	0.0001	0.0007	0	0.006	tumor-specific	not	others
162	chr1:-:204587419-204587556	0.006	0	0	0	0	0	0.006	tumor-specific	not	others
163	chr1:-:204587556-204587589	0.006	0	0	0	0	0	0.006	tumor-specific	not	others
164	chr1:-:204587556-204587647	0	0.0071	0	0.0001	0	0.0001	0.0071	tumor-specific	not	others
165	chr1:-:204588343-204588367	0.006	0	0	0	0	0	0.006	tumor-specific	not	others
166	chr1:-:204589346-204590420	0.0301	0	0	0.0085	0.0202	0.0063	0.0301	tumor-specific	not	others
167	chr1:-:204589346-204599959	0.0301	0	0	0.0045	0.0091	0.0036	0.0301	tumor-specific	not	others
168	chr1:-:204589346-204634182	0.0301	0	0	0.002	0.0097	0.0005	0.0301	tumor-specific	not	others
169	chr1:-:204600088-204602271	0.0301	0	0	0.0045	0.0042	0.0045	0.0301	tumor-specific	not	others
170	chr1:-:204634280-204654447	0.012	0	0	0.0016	0.007	0.0006	0.012	tumor-specific	not	others
171	chr1:-:205760131-205760393	0.006	0	0.0081	0.0029	0	0.0035	0.0081	tumor-specific	not	others
172	chr1:-:205780142-205780167	0	0	0	0.0001	0	0.0001	0	tumor-specific	not	others
173	chr1:-:208061196-208061222	0.006	0	0	0.005	0	0.006	0.006	tumor-specific	not	others
174	chr1:-:21543885-21543968	0.006	0	0	0.0001	0	0.0001	0.006	tumor-specific	not	others
175	chr1:-:21544044-21544067	0	0	0	0.0002	0	0.0003	0	tumor-specific	not	others
176	chr1:-:21544744-21544802	0	0	0	0	0	0	0	tumor-specific	not	others
177	chr1:-:21545083-21545120	0	0	0	0.0012	0	0.0014	0	tumor-specific	not	others
178	chr1:-:21616649-21657965	0.006	0	0	0.0088	0.0007	0.0103	0.006	tumor-specific	not	others
179	chr1:-:223396691-223396888	0	0	0	0.0058	0.0146	0.0041	0	tumor-specific	not	others
180	chr1:-:223396767-223396788	0	0	0.0163	0	0	0	0.0163	tumor-specific	not	others
181	chr1:-:226034059-226034264	0	0	0	0	0	0	0	tumor-specific	not	others
182	chr1:-:226034193-226034264	0	0	0	0	0	0	0	tumor-specific	not	others
183	chr1:-:32192944-32193024	0	0	0	0.0002	0.0014	0	0	tumor-specific	not	others
184	chr1:-:32193206-32193634	0.006	0	0.0081	0.0028	0.0174	0.0001	0.0081	tumor-specific	not	others
185	chr1:-:32193680-32193782	0.006	0	0	0.0036	0.0174	0.001	0.006	tumor-specific	not	others
186	chr1:-:32194228-32196400	0.006	0	0	0.0039	0.0202	0.0009	0.006	tumor-specific	not	others
187	chr1:-:32196600-32196909	0	0	0	0	0	0	0	tumor-specific	not	others
188	chr1:-:32196643-32196724	0	0	0	0.0007	0.0042	0	0	tumor-specific	not	others
189	chr1:-:32196656-32196932	0	0	0	0	0	0	0	tumor-specific	not	others
190	chr1:-:32196675-32196922	0	0	0	0.0001	0.0007	0	0	tumor-specific	not	others
191	chr1:-:32197009-32197715	0	0.0071	0	0.0003	0.0014	0.0001	0.0071	tumor-specific	not	others
192	chr1:-:32200838-32201180	0.006	0	0	0.0038	0.0244	0	0.006	tumor-specific	not	others
193	chr1:-:32200858-32201180	0.006	0	0	0.0026	0.0167	0	0.006	tumor-specific	not	others
194	chr1:-:32204984-32205062	0	0	0	0	0	0	0	tumor-specific	not	others
195	chr1:-:32205043-32205111	0	0	0	0	0	0	0	tumor-specific	not	others
196	chr1:-:32207052-32207224	0	0	0.0081	0.0002	0.0014	0	0.0081	tumor-specific	not	others
197	chr1:-:32207307-32207400	0.006	0.0071	0.0081	0.0031	0.0181	0.0003	0.0081	tumor-specific	not	others
198	chr1:-:32222416-32222809	0.006	0	0	0.008	0.0474	0.0006	0.006	tumor-specific	not	others
199	chr1:-:33337853-33337994	0.006	0	0	0.0024	0	0.0028	0.006	tumor-specific	not	others
200	chr1:-:37262183-37262653	0.012	0	0	0.0009	0	0.001	0.012	tumor-specific	not	others
201	chr1:-:37263122-37263154	0	0.0071	0	0	0	0	0.0071	tumor-specific	not	others
202	chr1:-:37263853-37264101	0	0	0	0	0	0	0	tumor-specific	not	others
203	chr1:-:37265044-37265241	0.006	0	0	0	0	0	0.006	tumor-specific	not	others
204	chr1:-:37267632-37270587	0.006	0	0	0	0	0	0.006	tumor-specific	not	others
205	chr1:-:37270512-37270587	0.006	0.0143	0	0.0055	0.0007	0.0063	0.0143	tumor-specific	not	others
206	chr1:-:37325602-37335348	0	0.0071	0	0	0	0	0.0071	tumor-specific	not	others
207	chr1:-:37337970-37356520	0.012	0	0	0.0013	0.0035	0.0009	0.012	tumor-specific	not	others
208	chr1:-:37349482-37351035	0.006	0	0	0.0044	0	0.0052	0.006	tumor-specific	not	others
209	chr1:-:37349482-37356520	0.006	0	0	0.0036	0	0.0043	0.006	tumor-specific	not	others
210	chr1:-:43392203-43392319	0	0	0	0.0001	0	0.0001	0	tumor-specific	not	others
211	chr1:-:43394952-43395348	0	0	0.0081	0	0	0	0.0081	tumor-specific	not	others
212	chr1:-:43394985-43395362	0.012	0	0	0.0009	0.0007	0.0009	0.012	tumor-specific	not	others
213	chr1:-:43395673-43396296	0	0.0071	0	0.0056	0.0014	0.0063	0.0071	tumor-specific	not	others
214	chr1:-:43395706-43396317	0.006	0	0	0.0004	0.0014	0.0003	0.006	tumor-specific	not	others
215	chr1:-:43395706-43396320	0	0.0071	0	0.0001	0	0.0001	0.0071	tumor-specific	not	others
216	chr1:-:43395706-43396716	0.0301	0	0	0.005	0.0174	0.0027	0.0301	tumor-specific	not	others
217	chr1:-:43395706-43408896	0.006	0	0	0.0005	0	0.0006	0.006	tumor-specific	not	others
218	chr1:-:44462778-44462836	0	0	0	0.0003	0	0.0004	0	tumor-specific	not	others
219	chr1:-:44462947-44463056	0.0241	0	0	0.0008	0.0014	0.0006	0.0241	tumor-specific	not	others
220	chr1:-:44466683-44466835	0.006	0	0	0.001	0.0035	0.0005	0.006	tumor-specific	not	others
221	chr1:-:44466955-44467061	0.012	0	0	0.0049	0.0035	0.0052	0.012	tumor-specific	not	others
222	chr1:-:44468033-44468189	0.006	0	0.0081	0.0016	0.0028	0.0014	0.0081	tumor-specific	not	others
223	chr1:-:44474292-44475636	0.006	0	0	0.0001	0	0.0001	0.006	tumor-specific	not	others
224	chr1:-:44475768-44482126	0.006	0	0	0.0023	0.0146	0	0.006	tumor-specific	not	others
225	chr1:-:44476554-44476798	0.006	0	0	0.0017	0.0104	0.0001	0.006	tumor-specific	not	others
226	chr1:-:53712724-53715051	0	0	0.0081	0.0009	0.0007	0.0009	0.0081	tumor-specific	not	others
227	chr1:-:56960991-56961031	0	0.0071	0	0.0001	0	0.0001	0.0071	tumor-specific	not	others
228	chr1:-:56961002-56961031	0.006	0	0	0.0005	0.0007	0.0005	0.006	tumor-specific	not	others
229	chr1:-:56961198-56961415	0	0.0071	0	0.0001	0	0.0001	0.0071	tumor-specific	not	others
230	chr1:-:56961479-56962222	0.006	0	0	0	0	0	0.006	tumor-specific	not	others
231	chr1:-:56961528-56961612	0	0.0071	0	0.0072	0.0063	0.0074	0.0071	tumor-specific	not	others
232	chr1:-:56977764-56977812	0	0.0071	0	0.0004	0	0.0005	0.0071	tumor-specific	not	others
233	chr1:-:56977812-56989948	0	0.0071	0	0.0023	0	0.0027	0.0071	tumor-specific	not	others
234	chr1:-:56977812-56989976	0	0.0071	0	0.001	0.0007	0.001	0.0071	tumor-specific	not	others
235	chr1:-:56989548-56989948	0.0181	0.0143	0	0.0083	0.0042	0.0091	0.0181	tumor-specific	not	others
236	chr1:-:57002753-57044550	0	0.0071	0	0.0038	0.0007	0.0044	0.0071	tumor-specific	not	others
237	chr1:-:57044650-57044768	0	0	0	0	0	0	0	tumor-specific	not	others
238	chr1:-:57044664-57044751	0	0.0071	0	0	0	0	0.0071	tumor-specific	not	others
239	chr1:-:9097828-9097955	0.0181	0.0143	0	0.0085	0.007	0.0088	0.0181	tumor-specific	not	others
240	chr1:-:9097845-9097955	0	0.0071	0	0.002	0.0007	0.0022	0.0071	tumor-specific	not	others
241	chr1:-:9098988-9099662	0	0.0071	0	0.0007	0.0007	0.0006	0.0071	tumor-specific	not	others
242	chr1:-:9107788-9117506	0	0.0071	0	0.0062	0.0111	0.0053	0.0071	tumor-specific	not	others
[truncated: 8,799 more rows]

## Sheet: TableS6
Supplementary Table S6. Molecular pathology information of spatially mapped clinical tumor dataset.
[truncated: 25 more rows]

[truncated: 1 more sheets: TableS7]
